# Supplementary material for: 7,8,9,10-Tetra­hydro­cyclo­hepta­[b]indol-6(5H)-one
Source: Acta Crystallogr Sect E Struct Rep Online. 2008 Aug 6;64(Pt 9):o1697. doi: 10.1107/S160053680802463X (PMC2960645; doi:10.1107/S160053680802463X)
Supplement: Supplementary file 1 [file e-64-o1697-sup1.cif]

##############################################################################
###                                                                        ###
###        Electronic paper (Acta Crystallographica Section E)             ###
###                                                                        ###
##############################################################################
#                                                                            #
# This CIF contains the data in a paper accepted for publication in Acta     #
# Crystallographica Section E. It conforms to the requirements of Notes      #
# for Authors for Section E, and has been peer reviewed under the auspices   #
# of the IUCr Commission on Journals.                                        #
#                                                                            #
# Full details of the Crystallographic Information File format               #
# are given in the paper "The Crystallographic Information File (CIF):       #
# a New Standard Archive File for Crystallography" by S. R. Hall, F. H.      #
# Allen and I. D. Brown [Acta Cryst. (1991), A47, 655-685].                  #
#                                                                            #
# The current version of the core CIF dictionary is obtainable from          #
# ftp://ftp.iucr.org/pub/cif_core.dic. The current version number is 2.4.    #
#                                                                            #
# Software is freely available for graphical display of the structure(s) in  #
# this CIF.  For information consult the CIF home page http://www.iucr.org/  #
# cif/home.html                                                              #
#                                                                            #
# This file may be used for bona fide research purposes within the           #
# scientific community so long as proper attribution is given to the journal # 
# article from which it was obtained.                                        #
#                                                                            #
##############################################################################
                                             
data_global
_audit_creation_method     'PLATON <TABLE ACC> option'
_journal_date_recd_electronic     2008-07-30
_journal_date_accepted     2008-07-31
_journal_name_full     'Acta Crystallographica, Section E'
_journal_year     2008
_journal_volume     64
_journal_issue      9
_journal_page_first     o1697
_journal_page_last     o1697
_journal_paper_category     QO
_journal_coeditor_code     WN2274
_publ_contact_author_name
;
A. Thiruvalluvar
;
_publ_contact_author_address
;
PG Research Department of Physics,
Rajah Serfoji Government College (Autonomous),
Thanjavur - 613 005,
Tamilnadu,
India.
;
_publ_contact_author_email     athiru@vsnl.net
_publ_contact_author_fax     'none'
_publ_contact_author_phone     '+91 4362 255490'
_publ_section_title
;
7,8,9,10-Tetrahydrocyclohepta[<i>b</i>]indol-6(5<i>H</i>)-one
;
loop_
    _publ_author_name
    _publ_author_footnote
    _publ_author_address
    'M. Sridharan' .
;
Department of Chemistry,
Bharathiar University,
Coimbatore 641 046,
Tamilnadu
India
;
    'K. J. Rajendra Prasad' .
;
Department of Chemistry,
Bharathiar University,
Coimbatore 641 046,
Tamilnadu
India
;
    'A. Thomas Gunaseelan' .
;
PG Research Department of Physics,
Rajah Serfoji Government College (Autonomous)
Thanjavur 613 005
Tamilnadu
India
;
    'A. Thiruvalluvar' .
;
PG Research Department of Physics,
Rajah Serfoji Government College (Autonomous)
Thanjavur 613 005
Tamilnadu
India
;
    'R. J. Butcher' .
;
Department of Chemistry
Howard University
525 College Street NW
Washington
DC 20059
USA
;
data_I
_chemical_name_systematic
;
7,8,9,10-Tetrahydrocyclohepta[<i>b</i>]indol-6(5<i>H</i>)-one
;
_chemical_name_common     ?
_chemical_formula_moiety     'C13 H13 N O'
_chemical_formula_sum     'C13 H13 N O'
_chemical_formula_structural     'C13 H13 N O'
_chemical_formula_iupac     'C13 H13 N O'
_chemical_formula_weight     199.24
_chemical_melting_point     425.0(10)
_symmetry_cell_setting     monoclinic
_symmetry_space_group_name_H-M     'P 21/c'
_symmetry_space_group_name_Hall     '-P 2ybc'
loop_
    _symmetry_equiv_pos_site_id
    _symmetry_equiv_pos_as_xyz
    1 x,y,z
    2 -x,1/2+y,1/2-z
    3 -x,-y,-z
    4 x,1/2-y,1/2+z
_cell_length_a     14.0914(4)
_cell_length_b     8.0883(2)
_cell_length_c     9.2503(3)
_cell_angle_alpha     90
_cell_angle_beta     108.937(3)
_cell_angle_gamma     90
_cell_volume     997.24(5)
_cell_formula_units_Z     4
_cell_measurement_reflns_used     7034
_cell_measurement_theta_min     5.0233
_cell_measurement_theta_max     34.8024
_cell_measurement_temperature     200(2)
_cell_special_details
;
?
;
_exptl_crystal_description     'chunk'
_exptl_crystal_colour     'pale-yellow'
_exptl_crystal_size_max     0.56
_exptl_crystal_size_mid     0.38
_exptl_crystal_size_min     0.31
_exptl_crystal_size_rad     ?
_exptl_crystal_density_diffrn     1.327
_exptl_crystal_density_meas     ?
_exptl_crystal_density_method     'Not Measured'
_exptl_crystal_F_000     424
_exptl_absorpt_coefficient_mu     0.084
_exptl_absorpt_correction_type     'multi-scan '
_exptl_absorpt_process_details     '(CrysAlis RED; Oxford Diffraction, 2008)'
_exptl_absorpt_correction_T_min     0.98520
_exptl_absorpt_correction_T_max     1.00000
_exptl_special_details
;
;
_diffrn_ambient_temperature     200(2)
_diffrn_radiation_type     MoK\a
_diffrn_radiation_wavelength     0.71073
_diffrn_radiation_source     'fine-focus sealed tube'
_diffrn_radiation_monochromator     graphite
_diffrn_measurement_device_type     'Oxford Diffraction R Gemini'
_diffrn_measurement_method     '\f and \w'
_diffrn_detector_area_resol_mean     10.5081
_diffrn_reflns_number     15925
_diffrn_reflns_av_R_equivalents     0.0231
_diffrn_reflns_av_sigmaI/netI     0.0254
_diffrn_reflns_theta_min     5.04
_diffrn_reflns_theta_max     34.94
_diffrn_reflns_theta_full     25.00
_diffrn_measured_fraction_theta_max     0.945
_diffrn_measured_fraction_theta_full     0.993
_diffrn_reflns_limit_h_min     -22
_diffrn_reflns_limit_h_max     22
_diffrn_reflns_limit_k_min     -12
_diffrn_reflns_limit_k_max     12
_diffrn_reflns_limit_l_min     -11
_diffrn_reflns_limit_l_max     14
_diffrn_standards_number     0
_diffrn_standards_interval_count     0
_diffrn_standards_interval_time     0
_diffrn_standards_decay_%     0
_refine_special_details
;
Refinement of <i>F</i>^2^ against ALL reflections. The weighted <i>R</i>-factor
<i>wR</i> and goodness of fit <i>S</i> are based on <i>F</i>^2^, conventional
<i>R</i>-factors <i>R</i> are based on <i>F</i>, with <i>F</i> set to zero for
negative <i>F</i>^2^. The threshold expression of <i>F</i>^2^ >
\s(<i>F</i>^2^) is used only for calculating <i>R</i>-factors(gt) <i>etc</i>.
and is not relevant to the choice of reflections for refinement.
<i>R</i>-factors based on <i>F</i>^2^ are statistically about twice as large
as those based on <i>F</i>, and <i>R</i>- factors based on ALL data will be
even larger.
;
_reflns_number_total     4127
_reflns_number_gt     3036
_reflns_threshold_expression     I>2\s(I)
_refine_ls_structure_factor_coef     Fsqd
_refine_ls_matrix_type     full
_refine_ls_R_factor_all     0.0714
_refine_ls_R_factor_gt     0.0521
_refine_ls_wR_factor_gt     0.1358
_refine_ls_wR_factor_ref     0.1446
_refine_ls_goodness_of_fit_ref     1.012
_refine_ls_restrained_S_all     1.012
_refine_ls_number_reflns     4127
_refine_ls_number_parameters     140
_refine_ls_number_restraints     0
_refine_ls_hydrogen_treatment     mixed
_refine_ls_weighting_scheme     calc
_refine_ls_weighting_details
                  'calc w=1/[\s^2^(Fo^2^)+(0.097P)^2^] where P=(Fo^2^+2Fc^2^)/3'
_atom_sites_solution_hydrogens     geom
_atom_sites_solution_primary     direct
_atom_sites_solution_secondary     difmap
_refine_ls_shift/su_max     0.001
_refine_ls_shift/su_max_lt     0.001
_refine_ls_shift/su_mean     0.000
_refine_diff_density_max     0.306
_refine_diff_density_min     -0.348
_refine_ls_extinction_method     none
_refine_ls_extinction_coef     ?
loop_
    _atom_type_symbol
    _atom_type_description
    _atom_type_scat_dispersion_real
    _atom_type_scat_dispersion_imag
    _atom_type_scat_source
    O O 0.0106 0.0060 'International Tables Vol C Tables 4.2.6.8 and 6.1.1.4'
    N N 0.0061 0.0033 'International Tables Vol C Tables 4.2.6.8 and 6.1.1.4'
    H H 0.0000 0.0000 'International Tables Vol C Tables 4.2.6.8 and 6.1.1.4'
    C C 0.0033 0.0016 'International Tables Vol C Tables 4.2.6.8 and 6.1.1.4'
_computing_data_collection     'CrysAlis CCD (Oxford Diffraction, 2008)'
_computing_cell_refinement     'CrysAlis RED (Oxford Diffraction, 2008)'
_computing_data_reduction     'CrysAlis RED (Oxford Diffraction, 2008)'
_computing_structure_solution     'SHELXS97 (Sheldrick, 2008)'
_computing_structure_refinement     'SHELXL97 (Sheldrick, 2008)'
_computing_molecular_graphics     'ORTEP-3 (Farrugia, 1997)'
_computing_publication_material     'PLATON (Spek, 2003)'
loop_
    _atom_site_type_symbol
    _atom_site_label
    _atom_site_fract_x
    _atom_site_fract_y
    _atom_site_fract_z
    _atom_site_U_iso_or_equiv
    _atom_site_thermal_displace_type
    _atom_site_calc_flag
    _atom_site_refinement_flags
    _atom_site_occupancy
    O O6 -0.00855(5) 0.08244(11) 0.30591(9) 0.0440(2) Uani d . 1.000
    N N5 0.15340(5) -0.04196(9) 0.54651(8) 0.0256(2) Uani d . 1.000
    C C1 0.42047(7) -0.01523(11) 0.66953(11) 0.0298(2) Uani d . 1.000
    C C2 0.44834(7) -0.08626(12) 0.81195(11) 0.0343(3) Uani d . 1.000
    C C3 0.37614(7) -0.14708(12) 0.87403(11) 0.0332(3) Uani d . 1.000
    C C4 0.27498(7) -0.13868(10) 0.79473(10) 0.0284(2) Uani d . 1.000
    C C4A 0.24673(6) -0.06767(10) 0.64909(9) 0.0232(2) Uani d . 1.000
    C C5A 0.16322(6) 0.03677(10) 0.41960(10) 0.0242(2) Uani d . 1.000
    C C6 0.07608(6) 0.08971(11) 0.29509(10) 0.0280(2) Uani d . 1.000
    C C7 0.09234(7) 0.15126(12) 0.15191(11) 0.0321(3) Uani d . 1.000
    C C8 0.16098(8) 0.03791(13) 0.09678(11) 0.0349(3) Uani d . 1.000
    C C9 0.27357(7) 0.06922(12) 0.16778(11) 0.0312(2) Uani d . 1.000
    C C10 0.30600(6) 0.14407(11) 0.32855(10) 0.0293(2) Uani d . 1.000
    C C10A 0.26382(6) 0.05963(10) 0.43769(10) 0.0235(2) Uani d . 1.000
    C C10B 0.31807(6) -0.00584(10) 0.58454(10) 0.0235(2) Uani d . 1.000
    H H1 0.46963 0.02683 0.62920 0.0357 Uiso calc R 1.000
    H H2 0.51753 -0.09456 0.86970 0.0412 Uiso calc R 1.000
    H H3 0.39782 -0.19511 0.97311 0.0398 Uiso calc R 1.000
    H H4 0.22650 -0.17934 0.83711 0.0340 Uiso calc R 1.000
    H H5 0.0970(11) -0.0616(16) 0.5673(16) 0.049(4) Uiso d . 1.000
    H H7A 0.02662 0.16053 0.07022 0.0385 Uiso calc R 1.000
    H H7B 0.12233 0.26314 0.17084 0.0385 Uiso calc R 1.000
    H H8A 0.14277 0.04968 -0.01546 0.0419 Uiso calc R 1.000
    H H8B 0.14723 -0.07800 0.11811 0.0419 Uiso calc R 1.000
    H H9A 0.30934 -0.03693 0.17193 0.0375 Uiso calc R 1.000
    H H9B 0.29503 0.14442 0.09981 0.0375 Uiso calc R 1.000
    H H10A 0.28542 0.26165 0.32052 0.0351 Uiso calc R 1.000
    H H10B 0.38014 0.14072 0.37110 0.0351 Uiso calc R 1.000
loop_
    _atom_site_aniso_label
    _atom_site_aniso_U_11
    _atom_site_aniso_U_22
    _atom_site_aniso_U_33
    _atom_site_aniso_U_12
    _atom_site_aniso_U_13
    _atom_site_aniso_U_23
    O6 0.0248(3) 0.0711(5) 0.0371(4) 0.0026(3) 0.0116(3) 0.0130(4)
    N5 0.0247(3) 0.0298(3) 0.0240(3) -0.0015(3) 0.0102(3) 0.0031(3)
    C1 0.0252(4) 0.0355(4) 0.0284(4) -0.0014(3) 0.0084(3) -0.0035(3)
    C2 0.0296(4) 0.0410(5) 0.0283(4) 0.0012(4) 0.0038(3) -0.0013(4)
    C3 0.0391(5) 0.0331(4) 0.0239(4) 0.0006(3) 0.0055(3) 0.0021(3)
    C4 0.0358(4) 0.0266(4) 0.0231(4) -0.0022(3) 0.0101(3) 0.0008(3)
    C4A 0.0262(3) 0.0217(3) 0.0224(4) -0.0004(3) 0.0088(3) -0.0016(3)
    C5A 0.0252(4) 0.0256(3) 0.0229(4) -0.0003(3) 0.0094(3) 0.0017(3)
    C6 0.0262(4) 0.0316(4) 0.0268(4) 0.0006(3) 0.0096(3) 0.0035(3)
    C7 0.0308(4) 0.0386(5) 0.0270(4) 0.0031(3) 0.0097(3) 0.0091(3)
    C8 0.0370(5) 0.0436(5) 0.0250(4) -0.0005(4) 0.0113(4) -0.0009(4)
    C9 0.0358(4) 0.0367(4) 0.0261(4) 0.0016(3) 0.0168(3) 0.0049(3)
    C10 0.0295(4) 0.0326(4) 0.0289(4) -0.0038(3) 0.0139(3) 0.0023(3)
    C10A 0.0257(4) 0.0240(3) 0.0230(4) -0.0010(3) 0.0109(3) -0.0006(3)
    C10B 0.0247(3) 0.0238(3) 0.0226(4) -0.0007(3) 0.0087(3) -0.0024(3)
_geom_special_details
;
Bond distances, angles <i>etc</i>. have been calculated using the rounded
fractional coordinates. All su's are estimated from the variances of the
(full) variance-covariance matrix. The cell e.s.d.'s are taken into account in
the estimation of distances, angles and torsion angles
;
loop_
    _geom_bond_atom_site_label_1
    _geom_bond_atom_site_label_2
    _geom_bond_site_symmetry_1
    _geom_bond_site_symmetry_2
    _geom_bond_distance
    _geom_bond_publ_flag
    O6 C6 . . 1.2301(12) no
    N5 C4A . . 1.3650(11) no
    N5 C5A . . 1.3814(11) no
    N5 H5 . . 0.891(16) no
    C1 C10B . . 1.4035(14) no
    C1 C2 . . 1.3726(14) no
    C2 C3 . . 1.4093(14) no
    C3 C4 . . 1.3770(14) no
    C4 C4A . . 1.3983(12) no
    C4A C10B . . 1.4166(12) no
    C5A C6 . . 1.4491(12) no
    C5A C10A . . 1.3849(13) no
    C6 C7 . . 1.5005(13) no
    C7 C8 . . 1.5350(15) no
    C8 C9 . . 1.5285(15) no
    C9 C10 . . 1.5316(13) no
    C10 C10A . . 1.4928(12) no
    C10A C10B . . 1.4269(12) no
    C1 H1 . . 0.9500 no
    C2 H2 . . 0.9500 no
    C3 H3 . . 0.9500 no
    C4 H4 . . 0.9500 no
    C7 H7A . . 0.9900 no
    C7 H7B . . 0.9900 no
    C8 H8A . . 0.9900 no
    C8 H8B . . 0.9900 no
    C9 H9A . . 0.9900 no
    C9 H9B . . 0.9900 no
    C10 H10A . . 0.9900 no
    C10 H10B . . 0.9900 no
loop_
    _geom_contact_atom_site_label_1
    _geom_contact_atom_site_label_2
    _geom_contact_distance
    _geom_contact_site_symmetry_1
    _geom_contact_site_symmetry_2
    _geom_contact_publ_flag
    O6 N5 2.8066(11) . . no
    O6 N5 2.8188(11) . 3_556 no
    O6 H5 2.661(14) . . no
    O6 H5 1.976(16) . 3_556 no
    N5 O6 2.8066(11) . . no
    N5 O6 2.8188(11) . 3_556 no
    N5 H7B 2.6300 . 4_555 no
    C2 C2 3.5893(14) . 3_657 no
    C1 H10B 2.9200 . . no
    C1 H3 2.9200 . 4_544 no
    C3 H2 3.0600 . 3_657 no
    C4 H8B 3.0400 . 4_545 no
    C4 H9A 2.9600 . 4_545 no
    C4 H10A 3.0600 . 4_555 no
    C4A H7B 3.0700 . 4_555 no
    C4A H10A 2.8900 . 4_555 no
    C5A H8B 2.8800 . . no
    C5A H7B 3.0400 . 4_555 no
    C7 H10A 2.8100 . . no
    C8 H7A 3.0500 . 3_555 no
    C9 H2 3.0800 . 3_656 no
    C10 H7B 2.7000 . . no
    C10 H9B 3.0800 . 4_555 no
    C10A H7B 3.1000 . . no
    C10A H8B 3.0900 . . no
    C10A H9B 2.7800 . 4_555 no
    C10B H3 2.9900 . 4_544 no
    C10B H9B 2.9500 . 4_555 no
    C10B H10A 3.0900 . 4_555 no
    H1 H10B 2.4900 . . no
    H1 H10B 2.5100 . 3_656 no
    H2 C3 3.0600 . 3_657 no
    H2 C9 3.0800 . 3_656 no
    H2 H9B 2.6000 . 3_656 no
    H3 C1 2.9200 . 4_545 no
    H3 C10B 2.9900 . 4_545 no
    H5 O6 2.661(14) . . no
    H5 O6 1.976(16) . 3_556 no
    H5 H7B 2.5800 . 4_555 no
    H7A C8 3.0500 . 3_555 no
    H7A H8B 2.5900 . 3_555 no
    H7B C10 2.7000 . . no
    H7B C10A 3.1000 . . no
    H7B H10A 2.2700 . . no
    H7B N5 2.6300 . 4_554 no
    H7B C4A 3.0700 . 4_554 no
    H7B C5A 3.0400 . 4_554 no
    H7B H5 2.5800 . 4_554 no
    H8B C5A 2.8800 . . no
    H8B C10A 3.0900 . . no
    H8B H7A 2.5900 . 3_555 no
    H8B C4 3.0400 . 4_544 no
    H9A C4 2.9600 . 4_544 no
    H9B H2 2.6000 . 3_656 no
    H9B C10 3.0800 . 4_554 no
    H9B C10A 2.7800 . 4_554 no
    H9B C10B 2.9500 . 4_554 no
    H10A C7 2.8100 . . no
    H10A H7B 2.2700 . . no
    H10A C4 3.0600 . 4_554 no
    H10A C4A 2.8900 . 4_554 no
    H10A C10B 3.0900 . 4_554 no
    H10B C1 2.9200 . . no
    H10B H1 2.4900 . . no
    H10B H1 2.5100 . 3_656 no
loop_
    _geom_angle_atom_site_label_1
    _geom_angle_atom_site_label_2
    _geom_angle_atom_site_label_3
    _geom_angle_site_symmetry_1
    _geom_angle_site_symmetry_2
    _geom_angle_site_symmetry_3
    _geom_angle
    _geom_angle_publ_flag
    C4A N5 C5A . . . 108.75(7) no
    C4A N5 H5 . . . 123.3(9) no
    C5A N5 H5 . . . 127.5(9) no
    C2 C1 C10B . . . 118.83(9) no
    C1 C2 C3 . . . 121.18(9) no
    C2 C3 C4 . . . 121.68(9) no
    C3 C4 C4A . . . 117.09(9) no
    N5 C4A C4 . . . 129.88(8) no
    N5 C4A C10B . . . 107.98(7) no
    C4 C4A C10B . . . 122.14(8) no
    N5 C5A C6 . . . 121.26(8) no
    C6 C5A C10A . . . 128.81(8) no
    N5 C5A C10A . . . 109.86(8) no
    O6 C6 C7 . . . 121.16(8) no
    C5A C6 C7 . . . 117.83(8) no
    O6 C6 C5A . . . 121.00(8) no
    C6 C7 C8 . . . 112.85(8) no
    C7 C8 C9 . . . 115.87(8) no
    C8 C9 C10 . . . 115.07(8) no
    C9 C10 C10A . . . 114.65(8) no
    C5A C10A C10B . . . 106.06(8) no
    C10 C10A C10B . . . 127.28(8) no
    C5A C10A C10 . . . 126.58(8) no
    C4A C10B C10A . . . 107.34(8) no
    C1 C10B C4A . . . 119.08(8) no
    C1 C10B C10A . . . 133.56(8) no
    C2 C1 H1 . . . 121.00 no
    C10B C1 H1 . . . 121.00 no
    C1 C2 H2 . . . 119.00 no
    C3 C2 H2 . . . 119.00 no
    C2 C3 H3 . . . 119.00 no
    C4 C3 H3 . . . 119.00 no
    C3 C4 H4 . . . 121.00 no
    C4A C4 H4 . . . 121.00 no
    C6 C7 H7A . . . 109.00 no
    C6 C7 H7B . . . 109.00 no
    C8 C7 H7A . . . 109.00 no
    C8 C7 H7B . . . 109.00 no
    H7A C7 H7B . . . 108.00 no
    C7 C8 H8A . . . 108.00 no
    C7 C8 H8B . . . 108.00 no
    C9 C8 H8A . . . 108.00 no
    C9 C8 H8B . . . 108.00 no
    H8A C8 H8B . . . 107.00 no
    C8 C9 H9A . . . 109.00 no
    C8 C9 H9B . . . 108.00 no
    C10 C9 H9A . . . 109.00 no
    C10 C9 H9B . . . 109.00 no
    H9A C9 H9B . . . 108.00 no
    C9 C10 H10A . . . 109.00 no
    C9 C10 H10B . . . 109.00 no
    C10A C10 H10A . . . 109.00 no
    C10A C10 H10B . . . 109.00 no
    H10A C10 H10B . . . 108.00 no
loop_
    _geom_torsion_atom_site_label_1
    _geom_torsion_atom_site_label_2
    _geom_torsion_atom_site_label_3
    _geom_torsion_atom_site_label_4
    _geom_torsion_site_symmetry_1
    _geom_torsion_site_symmetry_2
    _geom_torsion_site_symmetry_3
    _geom_torsion_site_symmetry_4
    _geom_torsion
    _geom_torsion_publ_flag
    C5A N5 C4A C4 . . . . 178.26(8) no
    C5A N5 C4A C10B . . . . -0.94(9) no
    C4A N5 C5A C6 . . . . -176.03(8) no
    C4A N5 C5A C10A . . . . 1.30(10) no
    C2 C1 C10B C10A . . . . 179.18(9) no
    C2 C1 C10B C4A . . . . 0.89(13) no
    C10B C1 C2 C3 . . . . -0.89(14) no
    C1 C2 C3 C4 . . . . 0.30(15) no
    C2 C3 C4 C4A . . . . 0.29(13) no
    C3 C4 C4A C10B . . . . -0.27(12) no
    C3 C4 C4A N5 . . . . -179.36(9) no
    N5 C4A C10B C1 . . . . 178.95(8) no
    C4 C4A C10B C10A . . . . -179.02(8) no
    N5 C4A C10B C10A . . . . 0.25(9) no
    C4 C4A C10B C1 . . . . -0.32(12) no
    N5 C5A C6 O6 . . . . 7.99(13) no
    N5 C5A C6 C7 . . . . -171.13(8) no
    C10A C5A C6 O6 . . . . -168.79(9) no
    C10A C5A C6 C7 . . . . 12.09(14) no
    N5 C5A C10A C10 . . . . -178.13(8) no
    N5 C5A C10A C10B . . . . -1.11(9) no
    C6 C5A C10A C10 . . . . -1.05(15) no
    C6 C5A C10A C10B . . . . 175.96(8) no
    O6 C6 C7 C8 . . . . -132.19(10) no
    C5A C6 C7 C8 . . . . 46.93(11) no
    C6 C7 C8 C9 . . . . -85.91(11) no
    C7 C8 C9 C10 . . . . 27.65(12) no
    C8 C9 C10 C10A . . . . 48.32(11) no
    C9 C10 C10A C5A . . . . -57.72(12) no
    C9 C10 C10A C10B . . . . 125.89(9) no
    C5A C10A C10B C1 . . . . -177.91(9) no
    C5A C10A C10B C4A . . . . 0.53(9) no
    C10 C10A C10B C1 . . . . -0.92(16) no
    C10 C10A C10B C4A . . . . 177.51(8) no
loop_
    _geom_hbond_atom_site_label_D
    _geom_hbond_atom_site_label_H
    _geom_hbond_atom_site_label_A
    _geom_hbond_site_symmetry_A
    _geom_hbond_distance_DH
    _geom_hbond_distance_HA
    _geom_hbond_distance_DA
    _geom_hbond_angle_DHA
    _geom_hbond_publ_flag
    N5 H5 O6 3_556 0.891(16) 1.976(16) 2.8188(11) 157.3(13) yes
    C10 H10A Cg 4_554 0.99 2.90 3.7087(10) 139 yes
