# Supplementary material for: 7,8,9,10-Tetra­hydro­cyclo­hepta­[b]indol-6(5H)-one
Source: Acta Crystallogr Sect E Struct Rep Online. 2008 Aug 6;64(Pt 9):o1697. doi: 10.1107/S160053680802463X (PMC2960645; doi:10.1107/S160053680802463X)
Supplement: Supplementary file 2 [file e-64-o1697-Isup2.hkl]

#
# h,k,l, Fc-squared, Fo-squared, sigma(Fo-squared) and status flag
#
data_I
_shelx_title ' hept-ac in P 21/c  c13h13no z=4'
_shelx_refln_list_code          4
_shelx_F_calc_maximum      152.05
_exptl_crystal_F_000       424.00
_reflns_d_resolution_high  0.6205
 
loop_
 _symmetry_equiv_pos_as_xyz
 'x, y, z'
 '-x, y+1/2, -z+1/2'
 '-x, -y, -z'
 'x, -y-1/2, z-1/2'
 
_cell_length_a    14.0914
_cell_length_b     8.0883
_cell_length_c     9.2503
_cell_angle_alpha  90.000
_cell_angle_beta  108.937
_cell_angle_gamma  90.000
 
_shelx_F_squared_multiplier     1.000
 
loop_
 _refln_index_h
 _refln_index_k
 _refln_index_l
 _refln_F_squared_calc
 _refln_F_squared_meas
 _refln_F_squared_sigma
 _refln_observed_status
   4   0   0      106.46      130.66      1.01 o
   5   0   0      573.96      639.71      1.92 o
   6   0   0        5.67        6.55      0.49 o
   7   0   0     4197.18     4496.96     38.99 o
   8   0   0       22.37       26.14      0.44 o
   9   0   0      336.21      353.34      1.88 o
  10   0   0       41.84       31.04      0.45 o
  11   0   0      423.05      434.03      2.22 o
  12   0   0      643.80      583.33      2.69 o
  13   0   0      389.34      371.87      2.64 o
  14   0   0       15.80       21.99      1.73 o
  15   0   0        8.31        8.15      1.29 o
  16   0   0        0.09        1.75      1.31 o
  17   0   0       87.89       96.16      3.34 o
  18   0   0        0.83        5.56      2.32 o
  19   0   0       98.57       97.99      3.63 o
  20   0   0        0.01        1.28      2.31 o
  21   0   0       10.46       12.53      3.48 o
   3   1   0        5.18        5.05      0.21 o
   4   1   0     1440.55     1532.10      3.98 o
   5   1   0        6.39        7.13      0.21 o
   6   1   0      299.38      328.35      1.99 o
   7   1   0       11.25       15.04      0.60 o
   8   1   0       33.42       38.82      0.45 o
   9   1   0      381.28      379.16      1.26 o
  10   1   0       29.59       29.68      0.50 o
  11   1   0        0.86        0.85      0.35 o
  12   1   0       12.50       13.85      0.47 o
  13   1   0       17.16       14.44      0.66 o
  14   1   0        0.02        0.36      0.65 o
  15   1   0        8.09        8.77      0.88 o
  16   1   0        3.68        3.92      1.11 o
  17   1   0        0.00        2.48      1.15 o
  18   1   0        2.42        2.44      1.38 o
  19   1   0        8.42       11.76      1.82 o
  20   1   0        0.11        0.98      2.38 o
  21   1   0        2.11        1.48      3.14 o
   0   2   0    18602.66     9769.29     52.09 o
   1   2   0      177.89      195.94      0.96 o
   2   2   0      634.54      705.80      1.56 o
   3   2   0      718.29      754.67      2.11 o
   4   2   0       32.35       40.99      0.54 o
   5   2   0       52.41       54.68      0.61 o
   6   2   0      294.99      323.58      1.39 o
   7   2   0     1605.04     1770.55      3.27 o
   8   2   0       27.94       27.68      0.52 o
   9   2   0       76.55       83.31      0.92 o
  10   2   0      329.67      317.85      1.81 o
  11   2   0        0.00        0.75      0.45 o
  12   2   0      557.52      516.22      2.05 o
  13   2   0       59.07       57.24      1.26 o
  14   2   0        1.05        2.26      0.90 o
  15   2   0        0.12        0.36      0.86 o
  16   2   0        0.87        0.72      1.18 o
  17   2   0       14.18       14.09      1.40 o
  18   2   0        1.72        4.25      1.40 o
  19   2   0       63.03       67.78      2.23 o
  20   2   0        0.40        0.83      1.78 o
  21   2   0        9.54       11.37      3.26 o
   1   3   0       68.45       82.30      0.90 o
   2   3   0      360.68      435.54      1.69 o
   3   3   0       95.78      107.68      1.00 o
   4   3   0      547.32      606.62      1.71 o
   5   3   0       17.98       20.30      0.62 o
   6   3   0        6.97        9.40      0.81 o
   7   3   0       13.09       12.28      0.42 o
   8   3   0        2.07        1.73      0.59 o
   9   3   0      226.42      229.96      1.53 o
  10   3   0      409.58      405.70      1.71 o
  11   3   0       16.10       10.09      0.50 o
  12   3   0        5.06        6.68      0.80 o
  13   3   0        1.86        0.80      0.81 o
  14   3   0       37.59       35.26      1.26 o
  15   3   0       17.02       19.00      1.26 o
  16   3   0        0.00       -0.24      1.04 o
  17   3   0        6.71        6.78      1.37 o
  18   3   0        9.59        9.44      1.49 o
  19   3   0        2.51        4.86      1.53 o
  20   3   0        2.43        3.79      1.66 o
   0   4   0      315.44      352.65      2.55 o
   1   4   0       22.36       24.84      0.61 o
   2   4   0       96.22      103.12      1.10 o
   3   4   0      826.37      875.68      3.65 o
   4   4   0      319.97      347.67      1.57 o
   5   4   0      149.04      172.74      1.09 o
   6   4   0      377.43      434.19      2.10 o
   7   4   0      121.14      127.96      1.07 o
   8   4   0      106.97      111.69      1.00 o
   9   4   0        1.47        1.71      0.33 o
  10   4   0       96.08       98.48      1.20 o
  11   4   0      348.12      340.21      3.59 o
  12   4   0       97.12       89.56      1.54 o
  13   4   0       11.35        8.60      0.94 o
  14   4   0        9.94       10.02      1.02 o
  15   4   0        5.97        8.52      1.34 o
  16   4   0       11.18       11.04      1.37 o
  17   4   0        1.95        3.05      1.18 o
  18   4   0        0.00        2.17      1.54 o
  19   4   0       32.05       37.62      1.90 o
  20   4   0        1.62        2.87      2.42 o
   1   5   0       73.72       91.15      1.12 o
   2   5   0        9.09        8.59      0.58 o
   3   5   0      227.43      254.02      1.58 o
   4   5   0        9.80        8.68      0.51 o
   5   5   0        4.19        5.22      0.45 o
   6   5   0       12.17       14.05      0.48 o
   7   5   0       53.27       51.58      1.00 o
   8   5   0      189.74      193.45      2.39 o
   9   5   0       89.20       88.06      1.24 o
  10   5   0      500.72      489.92      4.08 o
  11   5   0        2.96        3.11      0.88 o
  12   5   0       62.39       56.12      1.45 o
  13   5   0       21.26       19.59      1.17 o
  14   5   0       76.42       72.84      2.25 o
  15   5   0        1.39        2.95      1.36 o
  16   5   0        8.79        7.17      1.44 o
  17   5   0       37.97       39.99      1.80 o
  18   5   0        4.44        6.59      1.41 o
  19   5   0       59.32       66.44      3.02 o
   0   6   0        8.39       13.71      0.85 o
   1   6   0      159.83      178.37      1.49 o
   2   6   0       32.73       31.96      0.80 o
   3   6   0       32.10       31.75      0.89 o
   4   6   0      519.87      566.27      3.58 o
   5   6   0       10.11        9.28      0.48 o
   6   6   0       83.60       98.92      2.06 o
   7   6   0        3.95        3.46      0.71 o
   8   6   0      112.81      115.94      1.57 o
   9   6   0        0.77        1.77      0.62 o
  10   6   0      133.53      126.52      2.50 o
  11   6   0      125.40      119.10      2.20 o
  12   6   0       10.94        9.58      1.13 o
  13   6   0        0.01        1.20      1.06 o
  14   6   0        7.16        6.20      1.20 o
  15   6   0       57.28       57.69      2.03 o
  16   6   0        5.29        5.26      1.55 o
  17   6   0        0.08        2.53      1.55 o
  18   6   0        4.24        4.70      1.65 o
   1   7   0        5.44        3.79      0.63 o
   2   7   0       13.70       11.33      0.82 o
   3   7   0       30.41       32.28      0.92 o
   4   7   0       22.43       26.61      0.71 o
   5   7   0        0.01        0.45      0.66 o
   6   7   0       13.26       10.07      0.70 o
   7   7   0       12.80       12.16      0.77 o
   8   7   0       14.07       12.22      1.00 o
   9   7   0       19.15       18.28      1.40 o
  10   7   0       26.46       25.90      1.39 o
  11   7   0        0.05        1.42      1.15 o
  12   7   0       36.59       33.80      1.51 o
  13   7   0        4.71        5.26      1.25 o
  14   7   0        3.24        2.10      1.34 o
  15   7   0        3.79        5.91      1.66 o
  16   7   0        0.25        0.84      1.67 o
  17   7   0       19.26       21.12      2.64 o
  18   7   0        0.00        1.29      3.42 o
   0   8   0       28.35       23.04      1.28 o
   1   8   0       70.02       66.68      1.16 o
   2   8   0       24.85       24.72      0.87 o
   3   8   0       88.84       92.21      1.25 o
   4   8   0       87.16       88.74      1.39 o
   5   8   0       11.89       10.50      0.85 o
   6   8   0       21.05       20.13      1.48 o
   7   8   0        8.23        9.00      1.22 o
   8   8   0      103.70      103.41      1.76 o
   9   8   0       21.37       20.40      1.54 o
  10   8   0      114.26      103.50      2.24 o
  11   8   0       39.28       37.92      1.87 o
  12   8   0       17.87       13.63      1.61 o
  13   8   0        0.13        2.43      1.45 o
  14   8   0        0.09        1.04      1.52 o
  15   8   0        2.93        4.69      1.50 o
  16   8   0        1.38        2.35      2.65 o
   1   9   0        2.09        2.90      0.70 o
   2   9   0       28.03       27.44      0.95 o
   3   9   0        0.41       -0.08      0.81 o
   4   9   0       25.69       24.86      1.16 o
   5   9   0        4.08        3.85      1.18 o
   6   9   0        2.31        2.45      1.02 o
   7   9   0       42.22       44.97      1.42 o
   8   9   0       10.96       11.10      1.47 o
   9   9   0        0.65        1.15      1.45 o
  10   9   0       14.42       13.93      1.63 o
  11   9   0        0.07        1.57      1.46 o
  12   9   0        1.18        0.88      1.51 o
  13   9   0       15.36       18.05      1.70 o
  14   9   0       37.92       43.90      2.24 o
  15   9   0       12.44        9.69      3.44 o
   0  10   0      124.65      124.90      3.85 o
   1  10   0        8.97        8.90      0.93 o
   2  10   0      113.21      113.37      3.04 o
   3  10   0        8.49        8.82      1.22 o
   4  10   0        0.00       -0.64      1.10 o
   5  10   0        2.14        3.72      1.17 o
   6  10   0        0.00        0.14      1.16 o
   7  10   0       23.43       19.81      1.92 o
   8  10   0       48.39       45.13      2.05 o
   9  10   0       79.33       78.41      2.30 o
  10  10   0       10.78       12.73      1.77 o
  11  10   0       20.15       20.19      1.90 o
  12  10   0        0.22        0.32      1.76 o
  13  10   0        0.45        2.77      3.52 o
   1  11   0        2.43        3.88      1.31 o
   2  11   0        3.20        3.13      1.63 o
   3  11   0        0.11       -0.89      1.35 o
   4  11   0       19.17       19.31      1.81 o
   5  11   0        4.06        5.48      1.33 o
   6  11   0       18.33       21.38      1.56 o
   7  11   0        0.28        1.31      1.62 o
   8  11   0        1.41        1.72      1.60 o
   9  11   0       18.11       20.95      2.04 o
  10  11   0        0.39        1.00      2.15 o
   0  12   0        0.98        6.15      3.24 o
   1  12   0        5.65        5.97      1.75 o
   2  12   0        7.15        5.96      1.86 o
   3  12   0       25.61       28.17      2.16 o
   4  12   0        4.19        4.39      1.58 o
   5  12   0        5.24       10.57      1.73 o
   6  12   0       18.32       19.99      2.27 o
   7  12   0        9.26       10.34      2.59 o
 -21   1   1        0.59       -0.60      1.94 o
 -20   1   1        2.10        1.50      1.60 o
 -19   1   1       55.54       56.01      2.14 o
 -18   1   1        2.83        4.16      1.30 o
 -17   1   1       10.78        9.62      1.17 o
 -16   1   1       11.69       11.09      1.17 o
 -15   1   1        9.39       13.04      0.73 o
 -14   1   1        2.57        2.21      0.53 o
 -13   1   1       51.41       50.57      0.71 o
 -12   1   1      505.35      490.68      1.66 o
 -11   1   1       51.29       53.03      0.62 o
 -10   1   1      294.03      290.14      1.31 o
  -9   1   1      193.92      167.46      0.97 o
  -8   1   1        0.29        0.26      0.26 o
  -7   1   1      362.17      421.44      1.47 o
  -6   1   1      329.64      386.38      2.05 o
  -5   1   1      465.22      543.98      2.96 o
  -4   1   1      802.54      785.54      4.55 o
  -3   1   1      269.66      312.52      1.73 o
   2   1   1      774.91      803.59      3.30 o
   3   1   1       54.83       58.69      0.58 o
   4   1   1     1542.50     1730.17      6.19 o
   5   1   1      364.77      419.65      1.50 o
   6   1   1       27.38       35.42      0.44 o
   7   1   1      249.78      285.58      1.39 o
   8   1   1       11.06       13.85      0.53 o
   9   1   1      144.42      156.20      1.50 o
  10   1   1      655.19      606.78      2.59 o
  11   1   1      111.21       80.90      0.95 o
  12   1   1      112.17       86.38      1.27 o
  13   1   1       23.95       21.23      0.93 o
  14   1   1        6.28        4.97      0.76 o
  15   1   1       20.41       20.38      1.11 o
  16   1   1        3.79        5.03      1.21 o
  17   1   1       30.19       34.16      1.61 o
  18   1   1       16.29       14.38      1.78 o
  19   1   1       30.74       33.20      2.11 o
  20   1   1        0.03        0.54      1.94 o
 -21   2   1        8.13        7.39      2.42 o
 -20   2   1        3.32       -0.20      1.66 o
 -19   2   1        9.25        9.35      1.48 o
 -18   2   1        0.12       -0.11      1.27 o
 -17   2   1        9.13       10.32      1.23 o
 -16   2   1       13.77       13.13      1.05 o
 -15   2   1       27.67       23.25      1.03 o
 -14   2   1       10.14        9.55      0.89 o
 -13   2   1       19.15       15.19      0.59 o
 -12   2   1       70.88       64.07      0.92 o
 -11   2   1      622.06      632.40      2.18 o
 -10   2   1       10.07        6.40      0.46 o
  -9   2   1       42.73       46.24      0.63 o
  -8   2   1       30.97       32.55      0.70 o
  -7   2   1      368.39      427.74      1.26 o
  -6   2   1      176.69      216.45      1.03 o
  -5   2   1      163.03      188.94      1.00 o
  -4   2   1      786.37      884.86      4.25 o
  -3   2   1      980.73     1116.12      7.04 o
  -2   2   1     2315.01     2347.97     13.80 o
  -1   2   1      396.79      447.63      1.61 o
   0   2   1    23117.80    13882.34     46.45 o
   1   2   1       56.20       58.36      0.76 o
   2   2   1      701.18      732.55      3.30 o
   3   2   1      963.63     1066.69      2.78 o
   4   2   1      448.00      495.24      2.57 o
   5   2   1      203.71      234.55      1.60 o
   6   2   1      321.51      385.09      2.52 o
   7   2   1      375.70      412.08      1.46 o
   8   2   1       29.05       24.07      0.42 o
   9   2   1        3.80        3.00      0.51 o
  10   2   1       91.34       93.48      1.08 o
  11   2   1      239.19      228.60      1.84 o
  12   2   1       43.31       40.40      0.94 o
  13   2   1      230.54      213.33      1.91 o
  14   2   1       25.55       24.13      1.21 o
  15   2   1       28.00       31.14      1.33 o
  16   2   1        0.71        1.45      1.19 o
  17   2   1       20.67       25.10      1.87 o
  18   2   1        0.77        1.81      1.70 o
  19   2   1        0.82        4.95      1.50 o
  20   2   1        0.71       -0.91      3.40 o
 -20   3   1        1.28        1.16      1.54 o
 -19   3   1        0.27       -0.93      1.59 o
 -18   3   1        0.71        0.68      1.27 o
 -17   3   1        1.91        2.62      1.04 o
 -16   3   1       20.11       17.99      1.13 o
 -15   3   1        2.17        2.32      0.94 o
 -14   3   1        1.98        2.26      0.82 o
 -13   3   1       83.72       79.49      1.30 o
 -12   3   1        1.43        1.85      0.67 o
 -11   3   1        0.06        1.19      0.44 o
 -10   3   1      187.42      173.51      1.99 o
  -9   3   1      494.38      530.09      3.18 o
  -8   3   1       77.02       77.55      1.07 o
  -7   3   1      117.44      129.73      1.02 o
  -6   3   1      111.05      115.27      0.78 o
  -5   3   1       29.50       32.79      0.38 o
  -4   3   1        0.12        0.42      0.21 o
  -3   3   1      506.80      569.10      3.10 o
  -2   3   1      159.00      201.15      2.08 o
  -1   3   1        7.18        6.78      0.32 o
   0   3   1     2952.52     3130.84     69.23 o
   1   3   1       20.41       22.43      0.56 o
   2   3   1       20.09       26.68      0.58 o
   3   3   1      359.60      397.38      1.99 o
   4   3   1      465.29      528.61      2.01 o
   5   3   1       31.76       37.44      0.42 o
   6   3   1       28.76       37.09      0.54 o
   7   3   1        0.24        1.79      0.21 o
   8   3   1      126.55      122.30      1.81 o
   9   3   1      169.91      168.02      1.80 o
  10   3   1      325.66      302.10      2.24 o
  11   3   1        0.29        1.25      0.78 o
  12   3   1      148.96      128.93      1.81 o
  13   3   1       11.06        9.33      1.01 o
  14   3   1       23.01       23.29      1.60 o
  15   3   1        3.49        3.54      1.15 o
  16   3   1        2.67        4.15      1.23 o
  17   3   1      110.36      118.76      3.02 o
  18   3   1        0.25        3.85      1.54 o
  19   3   1       82.95       92.58      2.45 o
  20   3   1        1.50       -0.57      2.39 o
 -20   4   1        0.48       -0.68      1.90 o
 -19   4   1        2.51        1.08      1.50 o
 -18   4   1        4.45        4.39      1.41 o
 -17   4   1        4.40        3.76      1.12 o
 -16   4   1       14.66       12.41      1.46 o
 -15   4   1        4.40        4.95      1.24 o
 -14   4   1        1.12        1.18      0.87 o
 -13   4   1       16.04       13.51      1.07 o
 -12   4   1      406.89      378.99      4.67 o
 -11   4   1       70.62       67.45      1.33 o
 -10   4   1      254.12      238.54      2.69 o
  -9   4   1       40.46       38.29      0.84 o
  -8   4   1       23.22       22.16      0.73 o
  -7   4   1      263.90      288.19      1.65 o
  -6   4   1       16.11       27.43      0.52 o
  -5   4   1      476.89      513.27      2.56 o
  -4   4   1      728.70      796.03      2.16 o
  -3   4   1       24.01       25.96      0.47 o
  -2   4   1        8.79        7.68      0.39 o
  -1   4   1        3.28        1.91      0.38 o
   0   4   1     1817.17     2031.13     11.50 o
   1   4   1      748.43      780.82      5.98 o
   2   4   1       13.95        8.39      0.62 o
   3   4   1       39.87       45.87      0.76 o
   4   4   1      166.75      185.63      1.06 o
   5   4   1        8.00        7.57      0.30 o
   6   4   1        1.75        2.43      0.30 o
   7   4   1      247.54      274.46      1.48 o
   8   4   1      136.77      133.28      1.06 o
   9   4   1       21.26       22.39      0.57 o
  10   4   1       54.85       51.02      1.21 o
  11   4   1       45.89       43.86      1.21 o
  12   4   1       29.63       25.74      1.18 o
  13   4   1        7.72        6.01      0.89 o
  14   4   1       33.35       34.48      1.46 o
  15   4   1       31.27       30.50      1.50 o
  16   4   1        0.00        0.91      1.28 o
  17   4   1        1.01        5.20      1.76 o
  18   4   1        1.86        2.36      1.60 o
  19   4   1        0.09        3.05      1.67 o
 -19   5   1        4.48        2.67      1.96 o
 -18   5   1        2.15        1.85      1.41 o
 -17   5   1        1.99        2.12      1.53 o
 -16   5   1        1.62        1.69      1.40 o
 -15   5   1        5.03        4.25      1.36 o
 -14   5   1       33.14       29.57      1.58 o
 -13   5   1        0.00        0.19      1.02 o
 -12   5   1       46.00       47.09      1.46 o
 -11   5   1       48.73       43.06      1.37 o
 -10   5   1        1.14        2.02      0.52 o
  -9   5   1      162.73      177.98      2.33 o
  -8   5   1       97.35       99.03      1.38 o
  -7   5   1        8.94        9.72      0.60 o
  -6   5   1       24.31       23.95      1.03 o
  -5   5   1       33.00       32.69      0.62 o
  -4   5   1       16.07       18.02      0.47 o
  -3   5   1       12.16       14.38      0.46 o
  -2   5   1       25.22       21.92      0.54 o
  -1   5   1       30.26       24.22      0.56 o
   0   5   1       62.63       76.74      1.09 o
   1   5   1      288.34      320.39      2.02 o
   2   5   1        0.02        0.89      0.50 o
   3   5   1       56.13       61.77      0.91 o
   4   5   1      294.41      353.81      1.71 o
   5   5   1        9.83        8.29      0.36 o
   6   5   1       36.13       40.28      0.70 o
   7   5   1       68.72       73.44      0.96 o
   8   5   1       62.86       64.41      0.93 o
   9   5   1      173.65      173.70      1.73 o
  10   5   1        0.01        1.03      0.79 o
  11   5   1        2.47        1.98      0.93 o
  12   5   1       20.89       17.13      1.10 o
  13   5   1        0.02        0.31      0.98 o
  14   5   1       14.69       15.80      1.35 o
  15   5   1       22.28       24.42      1.56 o
  16   5   1        0.09        0.71      1.34 o
  17   5   1       24.30       25.81      1.82 o
  18   5   1        7.86        8.08      2.00 o
  19   5   1        3.16        5.43      3.40 o
 -19   6   1       10.75       13.69      2.82 o
 -18   6   1        3.52        2.49      1.72 o
 -17   6   1        0.11        0.51      1.81 o
 -16   6   1        1.62        1.90      1.43 o
 -15   6   1        3.51        5.28      1.23 o
 -14   6   1       21.62       22.74      1.40 o
 -13   6   1        0.84        1.77      1.36 o
 -12   6   1      182.82      171.71      2.47 o
 -11   6   1        2.69        4.40      1.13 o
 -10   6   1      121.18      112.48      1.92 o
  -9   6   1       15.99       12.30      1.05 o
  -8   6   1        9.90        9.48      0.69 o
  -7   6   1       13.88       12.26      0.69 o
  -6   6   1       25.53       26.05      0.86 o
  -5   6   1      305.48      313.52      2.58 o
  -4   6   1        9.93        9.33      0.57 o
  -3   6   1      234.01      249.78      1.45 o
  -2   6   1        6.97        4.51      0.52 o
  -1   6   1       36.64       38.80      0.73 o
   0   6   1        1.41        0.92      0.48 o
   1   6   1      176.18      181.53      1.55 o
   2   6   1       17.00       22.10      0.76 o
   3   6   1       93.03      104.02      1.16 o
   4   6   1        4.33        4.78      0.52 o
   5   6   1        6.23        7.29      0.52 o
   6   6   1        1.33        2.78      0.46 o
   7   6   1       62.52       66.36      1.03 o
   8   6   1       43.68       40.13      0.90 o
   9   6   1        0.01       -0.17      0.82 o
  10   6   1       40.31       33.85      1.15 o
  11   6   1       19.55       19.00      1.44 o
  12   6   1        4.17        2.56      1.37 o
  13   6   1       11.63       11.36      1.21 o
  14   6   1        4.24        7.60      1.32 o
  15   6   1        0.03        0.31      1.44 o
  16   6   1        2.61        3.22      1.47 o
  17   6   1        3.61        1.83      1.58 o
  18   6   1        0.27       -0.07      2.72 o
 -18   7   1        7.66        7.06      2.79 o
 -17   7   1        0.00        2.85      1.76 o
 -16   7   1        9.19        8.46      1.74 o
 -15   7   1       10.97        9.82      1.42 o
 -14   7   1       70.22       72.92      1.89 o
 -13   7   1        9.61       10.43      1.26 o
 -12   7   1        0.35        2.77      1.23 o
 -11   7   1       89.85       80.16      1.92 o
 -10   7   1       12.13       13.29      1.36 o
  -9   7   1       10.20        8.71      1.12 o
  -8   7   1       20.87       18.61      1.13 o
  -7   7   1        0.81        0.22      1.35 o
  -6   7   1       74.61       79.67      1.35 o
  -5   7   1       10.15        9.29      0.69 o
  -4   7   1        0.84        0.91      0.51 o
  -3   7   1        0.97        0.90      0.53 o
  -2   7   1       22.37       21.66      0.71 o
  -1   7   1        4.21        2.42      0.58 o
   0   7   1       30.35       31.31      0.78 o
   1   7   1      184.91      196.55      1.60 o
   2   7   1       68.80       68.33      1.60 o
   3   7   1       14.23       14.64      0.75 o
   4   7   1       33.24       31.76      0.86 o
   5   7   1        8.56        6.76      0.61 o
   6   7   1       58.50       60.14      1.21 o
   7   7   1       71.26       80.72      1.46 o
   8   7   1      381.06      403.43      2.48 o
   9   7   1       46.23       43.97      1.67 o
  10   7   1      131.21      131.51      2.15 o
  11   7   1       34.82       34.92      1.56 o
  12   7   1       19.96       18.76      1.55 o
  13   7   1       12.66       13.48      1.36 o
  14   7   1       51.10       50.95      1.79 o
  15   7   1       17.09       17.07      1.64 o
  16   7   1        1.45        1.21      1.55 o
  17   7   1        4.50        3.42      2.15 o
 -17   8   1        0.00       -1.55      4.09 o
 -16   8   1       18.54       17.98      2.02 o
 -15   8   1       51.98       58.52      2.04 o
 -14   8   1        2.95        4.47      1.37 o
 -13   8   1        0.93        2.05      1.40 o
 -12   8   1        3.23        3.27      1.49 o
 -11   8   1        2.65        4.19      1.44 o
 -10   8   1        0.06        0.16      1.46 o
  -9   8   1       13.48       12.98      1.35 o
  -8   8   1        1.75        1.96      1.14 o
  -7   8   1       10.96        8.26      1.15 o
  -6   8   1       44.57       44.24      1.62 o
  -5   8   1        0.21        0.34      0.88 o
  -4   8   1       34.74       32.14      1.11 o
  -3   8   1       50.75       52.87      1.21 o
  -2   8   1      233.21      237.36      1.67 o
  -1   8   1        4.95        4.84      0.69 o
   0   8   1       60.29       57.15      1.35 o
   1   8   1        5.29        6.27      0.70 o
   2   8   1        7.31        6.94      0.74 o
   3   8   1       34.15       29.97      0.91 o
   4   8   1       94.92       99.28      1.68 o
   5   8   1        3.07        3.72      0.88 o
   6   8   1        0.08        1.22      0.83 o
   7   8   1       37.39       35.40      1.28 o
   8   8   1        3.12        6.16      1.28 o
   9   8   1       56.22       54.46      1.91 o
  10   8   1       25.03       21.31      1.62 o
  11   8   1       31.32       27.49      1.71 o
  12   8   1        1.13        1.73      1.75 o
  13   8   1        0.05        1.28      1.53 o
  14   8   1        0.13       -0.83      1.80 o
  15   8   1        4.80        6.17      2.10 o
 -15   9   1        0.40       -0.39      2.99 o
 -14   9   1        1.60        4.14      1.83 o
 -13   9   1        1.34        2.63      1.65 o
 -12   9   1        0.04       -0.31      1.56 o
 -11   9   1        2.77        4.94      1.52 o
 -10   9   1       39.31       35.57      2.17 o
  -9   9   1        0.04       -1.22      1.27 o
  -8   9   1        3.26        1.73      1.24 o
  -7   9   1        0.83        0.51      1.13 o
  -6   9   1       13.41       13.57      1.23 o
  -5   9   1        2.82        2.36      1.10 o
  -4   9   1        7.30        5.96      0.94 o
  -3   9   1       29.33       29.25      1.02 o
  -2   9   1        5.55        5.25      0.82 o
  -1   9   1        2.37        1.43      0.67 o
   0   9   1        1.73        1.79      0.71 o
   1   9   1       42.66       40.90      0.99 o
   2   9   1       38.10       37.37      0.97 o
   3   9   1       26.23       26.25      0.97 o
   4   9   1       29.93       25.26      1.10 o
   5   9   1        1.85        1.36      1.02 o
   6   9   1       44.18       43.78      1.57 o
   7   9   1       22.52       24.79      1.44 o
   8   9   1       52.86       48.85      2.19 o
   9   9   1       56.09       57.61      2.06 o
  10   9   1       25.94       26.97      1.87 o
  11   9   1        4.87        6.18      1.71 o
  12   9   1       11.18       10.75      1.97 o
  13   9   1        0.12       -0.08      1.66 o
 -13  10   1        0.03        2.15      3.10 o
 -12  10   1        0.14        1.36      1.64 o
 -11  10   1        3.80        3.02      1.65 o
 -10  10   1        0.45        1.68      1.57 o
  -9  10   1        0.56        1.38      1.57 o
  -8  10   1       10.40        9.76      1.69 o
  -7  10   1        1.77       -0.18      1.54 o
  -6  10   1       37.18       35.46      2.49 o
  -5  10   1        3.70        2.90      1.65 o
  -4  10   1       23.53       22.28      1.57 o
  -3  10   1       13.05       14.38      1.24 o
  -2  10   1        0.10       -0.73      1.10 o
  -1  10   1        2.30        1.72      1.11 o
   0  10   1        2.07        1.56      0.96 o
   1  10   1        4.35        2.74      0.90 o
   2  10   1        0.95        0.28      0.98 o
   3  10   1        3.33        2.99      1.14 o
   4  10   1       32.60       32.93      1.45 o
   5  10   1        0.44        0.76      1.14 o
   6  10   1       11.14       12.13      1.32 o
   7  10   1       13.00       13.30      1.67 o
   8  10   1        8.34        9.74      1.64 o
   9  10   1        9.01        7.67      1.72 o
  10  10   1        7.58        6.65      1.82 o
  11  10   1       12.69       14.50      2.25 o
  12  10   1        0.29        2.13      3.22 o
 -10  11   1       53.38       53.01      2.31 o
  -9  11   1        0.66        1.42      1.72 o
  -8  11   1        1.37        1.66      1.61 o
  -7  11   1        1.02        1.59      1.60 o
  -6  11   1       14.06       14.27      1.43 o
  -5  11   1        6.70        6.26      1.49 o
  -4  11   1        7.30        6.04      1.51 o
  -3  11   1       26.53       25.20      1.70 o
  -2  11   1        0.03        0.89      1.64 o
  -1  11   1        0.37        0.51      1.25 o
   0  11   1        0.12       -0.85      1.32 o
   1  11   1        6.03        6.32      2.07 o
   2  11   1       10.03        9.44      1.69 o
   3  11   1       19.56       17.00      1.59 o
   4  11   1        2.11        2.28      1.41 o
   5  11   1        0.12        0.40      1.41 o
   6  11   1        0.67        1.82      1.86 o
   7  11   1       47.98       55.17      2.65 o
   8  11   1        0.77        2.16      2.06 o
   9  11   1       12.81       11.51      1.88 o
  -8  12   1       25.97       22.92      4.39 o
  -7  12   1        1.09        0.93      2.48 o
  -6  12   1       11.47       14.28      1.86 o
  -5  12   1       10.61       12.94      1.77 o
  -4  12   1       24.37       25.71      1.87 o
  -3  12   1        4.82        8.77      1.67 o
  -2  12   1       81.11       87.48      3.54 o
  -1  12   1        1.78        3.57      2.25 o
   0  12   1       22.72       21.99      2.45 o
   1  12   1        4.57        2.36      2.14 o
   2  12   1        3.23        1.86      2.14 o
   3  12   1       10.61        8.63      2.28 o
   4  12   1        5.36        5.56      2.40 o
   5  12   1        4.93        5.82      3.38 o
   6  12   1        2.97        1.60      2.76 o
   7  12   1        0.38        0.55      2.61 o
 -22   0   2       20.62       16.85      3.83 o
 -21   0   2        1.12        1.16      2.42 o
 -20   0   2        3.04        2.52      2.21 o
 -19   0   2       12.43       12.91      2.33 o
 -18   0   2        1.24        1.61      1.95 o
 -17   0   2        6.60        5.23      1.40 o
 -16   0   2       58.15       63.33      1.56 o
 -15   0   2       17.65       16.63      1.04 o
 -14   0   2      100.09       85.53      1.81 o
 -13   0   2      365.41      354.10      3.00 o
 -12   0   2        2.14        1.25      0.74 o
 -11   0   2      639.14      639.15      4.41 o
 -10   0   2        1.26        0.89      0.75 o
  -9   0   2      322.25      340.50      2.82 o
  -8   0   2       76.81       73.08      0.98 o
  -7   0   2        6.02        7.23      0.51 o
  -6   0   2      493.36      574.99      3.89 o
  -5   0   2      129.26      151.78      1.15 o
  -4   0   2     2572.28     2537.54     18.54 o
  -3   0   2     2504.00     2504.50     18.19 o
   1   0   2      233.78      253.63      2.11 o
   2   0   2     4938.08     4785.40     25.09 o
   3   0   2     2255.10     2408.53      9.49 o
   4   0   2     1384.93     1525.83      4.23 o
   5   0   2       33.28       35.78      0.98 o
   6   0   2     1470.70     1729.60      8.04 o
   7   0   2       13.71       12.27      0.80 o
   8   0   2        2.57        1.36      0.72 o
   9   0   2      178.21      203.11      2.80 o
  10   0   2      943.57      852.53      5.97 o
  11   0   2       36.51       37.18      1.85 o
  12   0   2        6.09        3.33      1.09 o
  13   0   2      182.60      153.52      2.56 o
  14   0   2       39.10       38.41      1.79 o
  15   0   2      100.56      104.75      2.89 o
  16   0   2        4.14        5.81      1.59 o
  17   0   2       29.16       27.67      2.88 o
  18   0   2       10.27       12.81      2.90 o
  19   0   2       47.95       50.64      3.39 o
 -21   1   2        3.02        2.26      1.75 o
 -20   1   2        9.74       12.68      1.74 o
 -19   1   2       14.00       15.38      1.84 o
 -18   1   2        9.02        8.94      1.22 o
 -17   1   2        7.97        7.75      0.99 o
 -16   1   2       48.36       47.02      1.36 o
 -15   1   2        0.41        0.59      0.59 o
 -14   1   2        4.34        5.04      0.60 o
 -13   1   2       27.34       25.11      0.58 o
 -12   1   2      285.20      268.77      1.44 o
 -11   1   2      106.70      107.30      0.90 o
 -10   1   2        3.49        4.05      0.47 o
  -9   1   2      270.67      270.19      1.94 o
  -8   1   2        9.45       13.65      0.39 o
  -7   1   2      161.22      186.76      1.51 o
  -6   1   2      237.29      262.41      2.24 o
  -5   1   2      351.77      415.32      1.87 o
  -4   1   2       19.12       22.95      0.44 o
  -3   1   2       57.06       65.45      0.43 o
  -2   1   2      484.50      532.86      1.61 o
  -1   1   2      245.85      273.51      1.96 o
   0   1   2      119.01      129.95      0.97 o
   1   1   2      161.86      162.06      0.78 o
   2   1   2        4.71        4.53      0.20 o
   3   1   2      488.73      553.00      2.13 o
   4   1   2      697.41      797.15      2.10 o
   5   1   2       58.18       66.42      0.60 o
   6   1   2      141.03      145.96      0.90 o
   7   1   2       44.40       46.94      0.69 o
   8   1   2       83.36       80.48      0.71 o
   9   1   2       44.09       45.16      0.85 o
  10   1   2        1.32        4.96      0.72 o
  11   1   2       64.56       49.55      1.06 o
  12   1   2        0.04        0.67      0.74 o
  13   1   2       10.30        8.51      0.98 o
  14   1   2        4.47        5.89      0.99 o
  15   1   2        5.74        7.72      1.06 o
  16   1   2        4.58        4.68      1.22 o
  17   1   2       25.37       27.93      1.64 o
  18   1   2        9.37       11.22      2.49 o
  19   1   2        1.29        3.22      1.92 o
 -21   2   2        5.16        8.53      2.33 o
 -20   2   2       11.82       14.48      1.72 o
 -19   2   2       20.21       25.13      1.59 o
 -18   2   2        1.16        1.39      1.17 o
 -17   2   2        0.00        0.67      1.12 o
 -16   2   2       41.17       45.88      1.21 o
 -15   2   2        3.45        3.73      0.71 o
 -14   2   2        7.54        6.16      0.61 o
 -13   2   2       80.82       78.23      0.94 o
 -12   2   2       33.52       31.24      0.54 o
 -11   2   2       48.77       46.61      0.60 o
 -10   2   2        0.51        0.21      0.32 o
  -9   2   2      207.53      225.12      1.36 o
  -8   2   2      211.21      216.08      1.33 o
  -7   2   2      174.11      196.21      1.79 o
  -6   2   2      216.75      262.27      1.51 o
  -5   2   2      469.30      567.26      2.64 o
  -4   2   2      464.25      491.86      4.00 o
  -3   2   2     1144.10     1238.69      3.20 o
  -2   2   2     4292.69     4471.10     36.65 o
  -1   2   2     3414.32     3503.47     40.66 o
   0   2   2      219.87      262.75      2.04 o
   1   2   2      820.88      895.36      3.43 o
   2   2   2      194.66      208.00      0.91 o
   3   2   2      177.29      189.87      1.08 o
   4   2   2      269.55      308.00      1.94 o
   5   2   2       70.24       79.20      1.13 o
   6   2   2      495.31      572.02      2.95 o
   7   2   2        2.10        2.10      0.35 o
   8   2   2      140.79      147.79      1.70 o
   9   2   2      107.60      119.51      1.20 o
  10   2   2      238.27      213.75      1.75 o
  11   2   2        2.63        2.73      0.69 o
  12   2   2       56.23       50.67      1.18 o
  13   2   2        0.04        0.64      0.80 o
  14   2   2       19.18       19.58      1.20 o
  15   2   2       12.02       11.93      1.56 o
  16   2   2        2.82        3.62      1.26 o
  17   2   2       62.49       66.12      2.04 o
  18   2   2       12.99       16.66      1.65 o
  19   2   2       14.27       14.99      2.04 o
 -21   3   2        0.61       -0.87      2.66 o
 -20   3   2       19.33       23.46      1.99 o
 -19   3   2       23.45       25.81      1.66 o
 -18   3   2       17.28       16.10      1.43 o
 -17   3   2        4.44        3.57      1.09 o
 -16   3   2       42.75       42.24      1.54 o
 -15   3   2        8.63        7.90      0.96 o
 -14   3   2        0.90        1.11      0.60 o
 -13   3   2      119.44      106.87      1.32 o
 -12   3   2      757.58      741.12      3.02 o
 -11   3   2       26.64       22.43      0.54 o
 -10   3   2       19.29       21.19      0.61 o
  -9   3   2      294.24      295.19      2.21 o
  -8   3   2      293.36      317.24      2.83 o
  -7   3   2       32.06       36.11      0.83 o
  -6   3   2        0.09        0.51      0.40 o
  -5   3   2      609.78      669.82      1.89 o
  -4   3   2       62.07       63.56      1.00 o
  -3   3   2        7.90        8.84      0.47 o
  -2   3   2      473.08      534.50      3.95 o
  -1   3   2     1474.09     1592.85      3.45 o
   0   3   2      546.09      604.53      1.95 o
   1   3   2      428.43      465.19      2.47 o
   2   3   2       79.75       85.83      0.74 o
   3   3   2      228.24      268.24      1.15 o
   4   3   2      368.99      461.62      1.87 o
   5   3   2       19.45       26.81      1.06 o
   6   3   2       40.86       38.33      0.53 o
   7   3   2        6.03        8.39      0.36 o
   8   3   2        1.50        2.42      0.61 o
   9   3   2       44.85       43.04      0.92 o
  10   3   2       21.76       17.94      0.88 o
  11   3   2       40.98       30.44      1.10 o
  12   3   2       14.55       11.94      0.95 o
  13   3   2        5.21        4.32      1.11 o
  14   3   2        0.56        1.41      1.15 o
  15   3   2       17.54       16.32      1.36 o
  16   3   2        9.67       10.63      1.75 o
  17   3   2        8.72       14.27      1.61 o
  18   3   2       19.27       20.85      1.75 o
  19   3   2        0.80        0.58      2.09 o
 -21   4   2       18.82       18.69      3.98 o
 -20   4   2        9.47        8.55      1.87 o
 -19   4   2        2.80        2.85      1.84 o
 -18   4   2        2.03        2.62      1.47 o
 -17   4   2        0.24        1.15      1.13 o
 -16   4   2        0.00       -0.08      1.08 o
 -15   4   2        8.62        7.99      0.94 o
 -14   4   2        8.39        7.32      1.02 o
 -13   4   2       21.72       21.95      0.99 o
 -12   4   2       20.81       17.80      1.01 o
 -11   4   2       27.52       28.83      1.03 o
 -10   4   2        6.67        4.41      0.74 o
  -9   4   2      125.84      146.64      1.23 o
  -8   4   2        8.71        8.14      0.30 o
  -7   4   2      280.81      316.75      1.86 o
  -6   4   2        0.21        0.78      0.55 o
  -5   4   2      373.54      430.33      1.95 o
  -4   4   2       19.01       27.16      0.42 o
  -3   4   2      132.84      152.18      0.90 o
  -2   4   2     1499.89     1661.66      4.74 o
  -1   4   2     1342.47     1465.51      3.39 o
   0   4   2     1309.01     1469.51      5.88 o
   1   4   2      213.06      243.96      1.52 o
   2   4   2      276.70      309.33      1.72 o
   3   4   2        7.29        5.98      0.48 o
   4   4   2        7.38        5.63      0.47 o
   5   4   2       36.49       44.12      0.66 o
   6   4   2      133.92      132.97      1.03 o
   7   4   2        1.58        1.95      0.47 o
   8   4   2       80.80       85.98      1.79 o
   9   4   2        3.07        0.87      0.78 o
  10   4   2       14.83       13.41      0.86 o
  11   4   2       35.09       29.10      1.10 o
  12   4   2       75.24       75.33      1.45 o
  13   4   2      117.00      118.99      1.78 o
  14   4   2        0.56        0.67      1.18 o
  15   4   2       12.47       13.62      1.37 o
  16   4   2        0.36        2.02      1.31 o
  17   4   2       41.79       45.05      2.24 o
  18   4   2       18.55       22.53      1.82 o
  19   4   2        0.00        1.53      3.63 o
 -20   5   2        3.49        0.36      2.72 o
 -19   5   2        3.21        4.53      2.11 o
 -18   5   2        0.37        1.15      1.58 o
 -17   5   2        0.30        0.31      1.40 o
 -16   5   2        7.84        7.31      1.64 o
 -15   5   2       31.06       27.22      1.44 o
 -14   5   2        6.10        6.64      1.13 o
 -13   5   2       56.01       50.75      1.59 o
 -12   5   2      152.63      145.81      2.11 o
 -11   5   2       34.52       32.82      1.28 o
 -10   5   2        0.00        0.51      0.89 o
  -9   5   2       29.05       29.86      1.12 o
  -8   5   2      111.97      113.70      1.63 o
  -7   5   2        0.05        1.08      0.28 o
  -6   5   2       93.12       96.06      0.94 o
  -5   5   2       80.73       88.87      1.34 o
  -4   5   2       53.13       59.38      0.81 o
  -3   5   2        6.00        6.18      0.44 o
  -2   5   2       82.03       93.36      0.92 o
  -1   5   2      115.64      121.04      1.10 o
   0   5   2      902.61     1018.12      3.82 o
   1   5   2       49.84       52.23      0.91 o
   2   5   2        0.63        1.10      0.46 o
   3   5   2        1.60        0.91      0.49 o
   4   5   2        0.16        0.47      0.49 o
   5   5   2        1.25        1.05      0.42 o
   6   5   2      116.76      123.92      1.27 o
   7   5   2       11.31       11.70      0.64 o
   8   5   2      184.28      189.46      1.59 o
   9   5   2        6.46        4.59      0.85 o
  10   5   2       52.01       43.53      1.18 o
  11   5   2       32.53       31.43      1.55 o
  12   5   2       45.17       39.40      1.29 o
  13   5   2       11.04       12.61      1.15 o
  14   5   2       15.95       16.51      1.46 o
  15   5   2        4.68        5.04      1.37 o
  16   5   2        1.46        0.60      1.43 o
  17   5   2       25.09       24.79      1.83 o
  18   5   2        1.72        0.42      2.83 o
 -19   6   2        8.89       10.22      2.15 o
 -18   6   2        2.34        1.14      1.64 o
 -17   6   2        1.36        2.02      1.61 o
 -16   6   2       31.41       29.40      1.77 o
 -15   6   2       10.91       10.71      1.40 o
 -14   6   2        0.05        1.16      1.14 o
 -13   6   2       82.48       87.06      2.10 o
 -12   6   2        4.09        3.46      1.17 o
 -11   6   2        9.48        8.70      1.12 o
 -10   6   2        9.98        8.19      1.11 o
  -9   6   2       59.62       64.68      1.53 o
  -8   6   2      102.24       98.43      1.49 o
  -7   6   2       24.37       26.05      0.93 o
  -6   6   2        4.51        4.83      0.50 o
  -5   6   2       14.60       12.70      0.55 o
  -4   6   2       12.47       12.29      0.49 o
  -3   6   2      376.81      399.45      1.72 o
  -2   6   2      112.60      103.96      0.98 o
  -1   6   2        6.94        8.02      0.53 o
   0   6   2       85.02       92.44      1.00 o
   1   6   2       71.75       76.57      1.05 o
   2   6   2       35.19       39.71      0.79 o
   3   6   2      137.98      150.13      1.28 o
   4   6   2       11.00       10.08      0.59 o
   5   6   2        1.51        1.43      0.51 o
   6   6   2       88.83       93.04      1.32 o
   7   6   2       43.83       40.77      1.62 o
   8   6   2       22.18       20.37      0.80 o
   9   6   2      231.96      218.15      2.70 o
  10   6   2       34.05       33.43      1.20 o
  11   6   2       48.15       45.03      1.30 o
  12   6   2        3.28        3.73      1.26 o
  13   6   2       17.04       19.99      1.47 o
  14   6   2        1.12        1.27      1.32 o
  15   6   2        1.18       -0.02      1.47 o
  16   6   2        0.35        1.58      1.71 o
  17   6   2        0.00        0.42      1.80 o
 -18   7   2        1.38       -0.30      2.48 o
 -17   7   2        0.35       -0.78      1.70 o
 -16   7   2        3.59        5.25      1.69 o
 -15   7   2        0.89        1.52      1.44 o
 -14   7   2        5.12        3.83      1.34 o
 -13   7   2        0.52        1.11      1.28 o
 -12   7   2        4.51        4.60      1.26 o
 -11   7   2       26.33       23.64      1.35 o
 -10   7   2       66.18       66.83      1.59 o
  -9   7   2       23.89       23.75      1.46 o
  -8   7   2        3.33        2.47      1.21 o
  -7   7   2       33.07       34.89      1.25 o
  -6   7   2       13.71       11.77      0.92 o
  -5   7   2       10.54        9.28      0.70 o
  -4   7   2        2.65        2.08      0.49 o
  -3   7   2       23.04       24.22      0.68 o
  -2   7   2       15.79       15.18      0.64 o
  -1   7   2       12.67       10.67      0.58 o
   0   7   2       33.92       37.67      0.78 o
   1   7   2       53.06       52.15      0.91 o
   2   7   2       35.94       32.65      0.92 o
   3   7   2       18.64       18.51      0.80 o
   4   7   2        1.78        2.11      0.60 o
   5   7   2        1.91        1.63      0.60 o
   6   7   2        3.03        4.03      0.80 o
   7   7   2       72.06       68.59      1.29 o
   8   7   2        6.80        6.92      1.09 o
   9   7   2        1.63        4.37      1.11 o
  10   7   2        3.97        2.98      1.42 o
  11   7   2        0.01        0.41      1.32 o
  12   7   2        1.50        1.87      1.45 o
  13   7   2        5.92        5.40      1.40 o
  14   7   2        0.44        0.83      1.51 o
  15   7   2        2.34        0.64      1.53 o
  16   7   2        0.24        0.14      2.59 o
 -17   8   2        1.32        1.22      3.55 o
 -16   8   2       12.37       12.45      1.65 o
 -15   8   2        0.01        0.56      1.43 o
 -14   8   2       11.09       11.93      1.48 o
 -13   8   2       13.51       11.56      1.46 o
 -12   8   2        1.22        0.69      1.56 o
 -11   8   2        4.54        5.76      1.72 o
 -10   8   2       35.11       32.44      2.32 o
  -9   8   2        0.32        1.58      1.38 o
  -8   8   2       20.15       18.03      1.28 o
  -7   8   2        0.27       -0.02      1.00 o
  -6   8   2        0.09        0.03      0.89 o
  -5   8   2        0.53       -0.02      0.94 o
  -4   8   2        0.41        0.61      0.78 o
  -3   8   2       97.35      100.15      1.66 o
  -2   8   2        8.88        6.80      0.66 o
  -1   8   2       13.69       12.22      0.68 o
   0   8   2       14.79       13.77      0.72 o
   1   8   2       17.20       15.93      0.75 o
   2   8   2       36.21       35.49      1.05 o
   3   8   2       11.52       11.70      0.84 o
   4   8   2        1.83        1.27      0.75 o
   5   8   2        2.66        2.50      0.85 o
   6   8   2        6.99        6.84      0.88 o
   7   8   2       74.26       71.15      1.39 o
   8   8   2        2.26        4.25      1.33 o
   9   8   2      123.22      114.32      2.47 o
  10   8   2        3.40        3.06      1.54 o
  11   8   2        0.00       -0.13      1.58 o
  12   8   2        0.44       -0.17      1.92 o
  13   8   2        1.11        0.96      1.92 o
  14   8   2        0.04       -0.26      1.93 o
  15   8   2        0.01        1.91      3.22 o
 -16   9   2        1.83        4.47      3.29 o
 -15   9   2        1.88        1.25      2.41 o
 -14   9   2        6.86        7.30      1.70 o
 -13   9   2        0.43        0.31      1.94 o
 -12   9   2        0.45        0.07      1.73 o
 -11   9   2       42.62       39.62      2.15 o
 -10   9   2       29.09       28.97      1.99 o
  -9   9   2        1.79        2.18      1.67 o
  -8   9   2       31.34       31.34      1.90 o
  -7   9   2       20.16       21.73      1.72 o
  -6   9   2       53.26       52.34      1.97 o
  -5   9   2        1.77        1.68      1.35 o
  -4   9   2        0.16       -0.34      1.12 o
  -3   9   2        6.48        6.34      1.07 o
  -2   9   2        0.76        1.43      0.85 o
  -1   9   2       11.69       12.00      0.86 o
   0   9   2        1.01        1.23      0.78 o
   1   9   2       43.29       41.05      1.09 o
   2   9   2        4.78        5.00      0.86 o
   3   9   2        6.30        5.44      0.83 o
   4   9   2        6.92        5.58      1.05 o
   5   9   2        4.89        5.17      1.06 o
   6   9   2       22.75       22.54      1.63 o
   7   9   2       83.33       86.18      2.56 o
   8   9   2       96.91       97.93      2.39 o
   9   9   2       12.27       12.41      1.58 o
  10   9   2       15.83       16.07      1.78 o
  11   9   2        7.42        6.49      1.69 o
  12   9   2        5.36        4.62      2.07 o
  13   9   2        0.03       -0.21      1.70 o
 -14  10   2        7.62        9.08      3.26 o
 -13  10   2        2.14        3.01      1.79 o
 -12  10   2       15.34       14.87      1.83 o
 -11  10   2        2.73        3.31      2.06 o
 -10  10   2       30.07       32.13      2.18 o
  -9  10   2        0.62        1.82      1.70 o
  -8  10   2       11.35        8.75      1.72 o
  -7  10   2        1.57        2.69      1.76 o
  -6  10   2        0.31        0.42      1.52 o
  -5  10   2       40.70       36.98      2.09 o
  -4  10   2       28.29       31.35      1.71 o
  -3  10   2        7.32        7.03      1.25 o
  -2  10   2      139.86      146.78      2.19 o
  -1  10   2        1.49        2.49      1.15 o
   0  10   2        7.22        7.44      1.17 o
   1  10   2       47.98       45.28      1.26 o
   2  10   2       37.48       37.42      1.33 o
   3  10   2       74.79       79.50      1.62 o
   4  10   2        0.11        0.15      1.20 o
   5  10   2        0.37        0.78      1.18 o
   6  10   2        0.19        0.94      1.53 o
   7  10   2        8.99       10.37      1.93 o
   8  10   2       15.21       15.62      3.45 o
   9  10   2       10.45        8.71      2.00 o
  10  10   2        9.27        6.98      2.28 o
  11  10   2       14.67       15.34      2.38 o
  12  10   2        3.02        0.62      3.48 o
 -10  11   2        4.55        4.54      1.75 o
  -9  11   2        9.86       10.75      2.01 o
  -8  11   2        6.26        5.34      1.90 o
  -7  11   2        2.56        4.26      1.86 o
  -6  11   2        2.80        2.69      1.58 o
  -5  11   2        1.57        2.47      1.57 o
  -4  11   2       37.99       39.12      2.01 o
  -3  11   2        6.01        5.63      1.55 o
  -2  11   2       14.74       16.56      1.43 o
  -1  11   2        2.80        3.27      1.23 o
   0  11   2        3.97        2.59      1.23 o
   1  11   2        0.11        1.15      1.37 o
   2  11   2        6.05        7.44      1.70 o
   3  11   2        5.28        5.48      1.35 o
   4  11   2       23.27       23.70      1.51 o
   5  11   2        2.14        3.84      1.64 o
   6  11   2        2.06        1.78      1.70 o
   7  11   2        0.05       -0.11      1.95 o
   8  11   2        8.10        7.43      1.88 o
   9  11   2        3.83        0.42      2.68 o
  -7  12   2        1.86        0.51      2.09 o
  -6  12   2        0.73        1.71      1.93 o
  -5  12   2        0.39        0.62      1.96 o
  -4  12   2       12.80       11.24      2.06 o
  -3  12   2        0.49        2.58      2.44 o
  -2  12   2        7.62        7.61      1.89 o
  -1  12   2        0.53        4.37      3.27 o
   0  12   2       16.53       17.02      2.44 o
   1  12   2       28.37       26.14      3.30 o
   2  12   2        0.62        1.52      2.20 o
   3  12   2       36.08       40.58      2.83 o
   5  12   2        1.33        0.24      3.84 o
   6  12   2        1.20        4.36      3.81 o
 -22   1   3       24.73       26.83      3.82 o
 -21   1   3        8.41        9.19      2.13 o
 -20   1   3       12.36       15.03      1.73 o
 -19   1   3       10.63       10.93      1.55 o
 -18   1   3       78.58       80.33      1.61 o
 -17   1   3       18.24       14.60      1.01 o
 -16   1   3       98.23      109.49      1.49 o
 -15   1   3       20.88       19.53      0.86 o
 -14   1   3        0.87        1.44      0.56 o
 -13   1   3       78.24       63.62      1.06 o
 -12   1   3      975.96      925.29      3.15 o
 -11   1   3      351.36      350.61      2.03 o
 -10   1   3       15.87       20.21      0.65 o
  -9   1   3     1097.67     1152.62      3.77 o
  -8   1   3      460.84      534.75      2.34 o
  -7   1   3        6.10        9.28      0.39 o
  -6   1   3       53.23       61.86      0.59 o
  -5   1   3     1523.42     1677.18      9.44 o
  -4   1   3      129.89      163.11      1.97 o
  -3   1   3      234.47      268.41      2.93 o
  -2   1   3     2427.74     2670.63     19.80 o
  -1   1   3      459.64      539.11      1.71 o
   0   1   3       37.75       41.36      0.40 o
   1   1   3        6.63        5.08      0.25 o
   2   1   3      138.44      137.38      1.04 o
   3   1   3     1183.61     1268.94      3.58 o
   4   1   3      914.77     1088.44      3.43 o
   5   1   3      108.30      107.13      1.04 o
   6   1   3       18.20       17.98      0.65 o
   7   1   3       18.08       14.71      0.68 o
   8   1   3      237.21      207.57      1.80 o
   9   1   3       26.82       20.70      1.04 o
  10   1   3      346.01      305.34      2.18 o
  11   1   3       67.28       46.70      1.27 o
  12   1   3        2.27        2.61      0.98 o
  13   1   3        0.00        1.36      0.99 o
  14   1   3        3.83        4.78      1.09 o
  15   1   3       10.43       12.28      1.36 o
  16   1   3       65.65       70.41      2.04 o
  17   1   3      172.79      191.95      2.93 o
  18   1   3       47.92       47.08      2.36 o
 -22   2   3        3.11        2.25      3.21 o
 -21   2   3        0.24        1.75      1.92 o
 -20   2   3        1.86        2.53      1.90 o
 -19   2   3       27.44       28.68      1.35 o
 -18   2   3        0.15       -0.04      1.04 o
 -17   2   3       11.40       12.53      1.08 o
 -16   2   3        6.98        6.88      0.85 o
 -15   2   3        3.15        1.82      0.72 o
 -14   2   3      162.74      148.53      1.68 o
 -13   2   3      299.15      273.12      1.77 o
 -12   2   3      237.45      217.77      1.67 o
 -11   2   3       24.01       27.20      0.74 o
 -10   2   3       14.12       12.16      0.60 o
  -9   2   3       27.29       25.53      0.54 o
  -8   2   3       83.45       89.58      0.83 o
  -7   2   3      369.41      421.47      1.79 o
  -6   2   3      208.18      256.38      1.89 o
  -5   2   3      500.81      619.59      4.40 o
  -4   2   3      380.00      413.79      3.34 o
  -3   2   3      964.42     1080.91      5.18 o
  -2   2   3        9.62       11.45      0.27 o
  -1   2   3      211.97      223.50      1.68 o
   0   2   3      307.31      353.95      1.57 o
   1   2   3       37.70       42.05      0.45 o
   2   2   3     1246.12     1392.38      2.28 o
   3   2   3        0.26        0.38      0.21 o
   4   2   3      308.28      315.04      1.63 o
   5   2   3       34.86       33.38      0.71 o
   6   2   3        0.58        0.65      0.52 o
   7   2   3      130.71      135.62      1.26 o
   8   2   3       44.83       50.85      0.95 o
   9   2   3      199.23      188.61      1.56 o
  10   2   3      119.41      102.61      1.30 o
  11   2   3        0.24        0.36      0.77 o
  12   2   3       21.65       24.91      1.09 o
  13   2   3       96.31       87.60      1.87 o
  14   2   3        0.43       -0.41      1.39 o
  15   2   3       57.23       56.79      2.02 o
  16   2   3        0.06        1.36      1.43 o
  17   2   3        7.33       10.39      1.57 o
  18   2   3        0.01        2.20      1.85 o
 -21   3   3       32.12       33.77      3.17 o
 -20   3   3        2.33        2.90      1.69 o
 -19   3   3        4.42        6.22      1.63 o
 -18   3   3        0.28        0.32      1.86 o
 -17   3   3        4.09        5.83      1.04 o
 -16   3   3       31.41       27.35      1.23 o
 -15   3   3        0.13        0.34      0.64 o
 -14   3   3       14.57       16.04      0.78 o
 -13   3   3       65.36       65.17      1.06 o
 -12   3   3       54.16       50.27      1.33 o
 -11   3   3        7.95        7.04      0.65 o
 -10   3   3       58.18       47.11      0.71 o
  -9   3   3      136.98      139.10      1.57 o
  -8   3   3      181.54      183.83      1.60 o
  -7   3   3      151.16      164.52      1.09 o
  -6   3   3      162.88      175.83      1.99 o
  -5   3   3        0.90        2.52      0.52 o
  -4   3   3      637.06      745.12      5.73 o
  -3   3   3       34.65       41.15      0.49 o
  -2   3   3      401.49      480.14      6.61 o
  -1   3   3      141.08      149.16      1.14 o
   0   3   3      167.30      209.78      1.44 o
   1   3   3       30.71       25.78      0.40 o
   2   3   3       23.37       22.44      0.43 o
   3   3   3       29.28       28.62      0.56 o
   4   3   3      149.90      163.09      1.13 o
   5   3   3      116.92      119.91      1.03 o
   6   3   3      865.12      887.35      3.83 o
   7   3   3        5.27        7.26      0.67 o
   8   3   3        0.44       -0.35      0.65 o
   9   3   3        4.94        4.26      0.74 o
  10   3   3      113.98      111.21      1.54 o
  11   3   3       51.25       51.56      1.28 o
  12   3   3        0.12        1.57      1.01 o
  13   3   3       26.40       29.43      1.22 o
  14   3   3        2.43        2.91      1.48 o
  15   3   3        3.10        2.54      1.47 o
  16   3   3        2.33        3.00      1.67 o
  17   3   3        0.55        0.24      1.84 o
  18   3   3        3.29        4.00      1.67 o
 -21   4   3        5.27        3.65      2.70 o
 -20   4   3       17.62       19.08      2.07 o
 -19   4   3       73.64       81.85      2.77 o
 -18   4   3        6.60        6.78      1.72 o
 -17   4   3        2.85        3.13      1.57 o
 -16   4   3       57.11       57.99      2.16 o
 -15   4   3       21.25       17.15      0.98 o
 -14   4   3       87.85       80.84      1.21 o
 -13   4   3       14.14       11.70      0.76 o
 -12   4   3      231.05      213.38      2.10 o
 -11   4   3        3.95        3.15      0.86 o
 -10   4   3      195.22      172.13      2.55 o
  -9   4   3       46.37       46.40      1.36 o
  -8   4   3      311.41      325.38      2.14 o
  -7   4   3       13.54       10.78      0.63 o
  -6   4   3      125.45      144.37      1.33 o
  -5   4   3       96.18      108.33      1.99 o
  -4   4   3       38.42       38.45      0.60 o
  -3   4   3     2917.12     3107.44      7.43 o
  -2   4   3     2543.24     2673.48     23.59 o
  -1   4   3      482.61      543.45      2.16 o
   0   4   3      236.61      283.22      1.49 o
   1   4   3      152.38      164.64      1.46 o
   2   4   3      133.41      149.56      1.32 o
   3   4   3       73.32       86.08      1.09 o
   4   4   3       61.06       58.27      0.86 o
   5   4   3      175.16      181.11      1.37 o
   6   4   3       15.29       17.12      0.63 o
   7   4   3      390.44      373.70      2.12 o
   8   4   3       89.65       82.04      1.22 o
   9   4   3      377.44      354.75      2.29 o
  10   4   3      128.29      114.09      1.61 o
  11   4   3       15.93       16.32      1.06 o
  12   4   3        9.06        7.12      1.06 o
  13   4   3       16.36       17.62      1.19 o
  14   4   3        0.98        1.40      1.25 o
  15   4   3        0.60       -0.44      1.77 o
  16   4   3        3.95        3.74      1.80 o
  17   4   3       29.68       28.25      2.16 o
  18   4   3        1.34        4.31      2.77 o
 -20   5   3       10.72       12.28      2.27 o
 -19   5   3        0.92        2.04      1.63 o
 -18   5   3       23.21       23.36      2.16 o
 -17   5   3        5.17        4.74      1.71 o
 -16   5   3       48.91       49.34      1.71 o
 -15   5   3        8.65        9.48      1.16 o
 -14   5   3        3.04        4.91      1.18 o
 -13   5   3      129.11      128.12      2.08 o
 -12   5   3       45.39       52.17      1.39 o
 -11   5   3       13.55       13.09      0.90 o
 -10   5   3      116.42      115.74      1.49 o
  -9   5   3       12.22       11.11      0.82 o
  -8   5   3       38.30       38.27      0.98 o
  -7   5   3       16.66       16.01      0.87 o
  -6   5   3        2.03        3.08      0.67 o
  -5   5   3        2.14        1.37      0.24 o
  -4   5   3       61.41       77.40      1.11 o
  -3   5   3        2.75        3.06      0.38 o
  -2   5   3      134.98      143.22      0.91 o
  -1   5   3      732.25      780.55      2.88 o
   0   5   3        0.50        0.92      0.39 o
   1   5   3      285.48      296.58      1.78 o
   2   5   3      135.35      141.64      1.32 o
   3   5   3      105.23      115.97      1.24 o
   4   5   3        3.84        2.98      0.57 o
   5   5   3        0.41        1.36      0.61 o
   6   5   3      173.94      185.09      1.53 o
   7   5   3      133.17      119.90      1.39 o
   8   5   3       31.68       30.32      0.97 o
   9   5   3        0.67        1.46      0.81 o
  10   5   3       11.05       11.97      0.94 o
  11   5   3       11.93       14.57      1.04 o
  12   5   3       16.10       15.36      1.19 o
  13   5   3       39.64       40.43      1.43 o
  14   5   3        0.15       -0.02      1.50 o
  15   5   3       11.22       13.08      1.58 o
  16   5   3        0.34        1.76      1.76 o
  17   5   3        0.38        4.05      2.75 o
 -19   6   3       34.54       39.91      1.96 o
 -18   6   3        7.96        8.72      1.54 o
 -17   6   3        0.07       -0.24      1.71 o
 -16   6   3       26.63       28.73      1.64 o
 -15   6   3       14.14       13.74      1.38 o
 -14   6   3        6.22        5.73      1.20 o
 -13   6   3        7.73        7.17      1.09 o
 -12   6   3      153.33      149.09      2.02 o
 -11   6   3        3.26        5.09      0.94 o
 -10   6   3      194.68      187.92      2.08 o
  -9   6   3      183.56      197.15      2.25 o
  -8   6   3       31.94       31.27      1.20 o
  -7   6   3       80.91       81.16      2.26 o
  -6   6   3       19.99       17.23      1.38 o
  -5   6   3       64.17       65.71      1.12 o
  -4   6   3       26.30       25.42      0.67 o
  -3   6   3      473.60      512.90      2.32 o
  -2   6   3      964.70     1030.47      3.39 o
  -1   6   3      477.52      530.25      2.94 o
   0   6   3      422.67      476.01      2.14 o
   1   6   3       34.41       36.04      0.89 o
   2   6   3        3.85        3.44      0.64 o
   3   6   3        9.79        8.74      0.74 o
   4   6   3       17.73       14.92      0.77 o
   5   6   3      130.80      128.50      1.57 o
   6   6   3       69.71       66.71      1.19 o
   7   6   3      247.40      232.11      2.09 o
   8   6   3       41.04       38.62      1.33 o
   9   6   3       87.04       82.96      1.41 o
  10   6   3       42.19       40.69      1.25 o
  11   6   3        2.21        2.18      0.95 o
  12   6   3       21.78       21.14      1.26 o
  13   6   3        5.68        4.66      1.34 o
  14   6   3        2.02        1.48      1.42 o
  15   6   3        1.60        3.27      1.72 o
  16   6   3        8.07       11.06      1.80 o
 -18   7   3       13.22       14.65      1.88 o
 -17   7   3        2.55        1.88      1.84 o
 -16   7   3       11.65       12.92      1.44 o
 -15   7   3       20.94       22.67      1.51 o
 -14   7   3        0.30        0.69      1.20 o
 -13   7   3       29.95       28.90      1.46 o
 -12   7   3       13.53       15.70      1.23 o
 -11   7   3       52.17       53.01      1.65 o
 -10   7   3       16.61       16.11      1.23 o
  -9   7   3        8.19        8.00      1.30 o
  -8   7   3      138.71      136.77      3.05 o
  -7   7   3       50.07       48.41      1.69 o
  -6   7   3       26.44       23.54      1.42 o
  -5   7   3        3.26        3.71      0.79 o
  -4   7   3        0.21        0.70      0.52 o
  -3   7   3        1.40        1.55      0.56 o
  -2   7   3       50.19       49.31      0.89 o
  -1   7   3      239.14      251.21      1.73 o
   0   7   3        3.63        4.27      0.67 o
   1   7   3       54.81       53.38      1.01 o
   2   7   3      121.25      124.00      1.46 o
   3   7   3       10.71       10.33      0.71 o
   4   7   3        1.02        1.30      0.63 o
   5   7   3       27.87       24.81      0.98 o
   6   7   3       12.92       12.90      0.88 o
   7   7   3      188.58      191.12      1.94 o
   8   7   3       77.34       75.24      2.03 o
   9   7   3        1.44        2.04      1.14 o
  10   7   3        4.88        5.56      1.09 o
  11   7   3        4.99        4.53      1.51 o
  12   7   3       14.70       13.66      1.88 o
  13   7   3        2.79        2.78      1.78 o
  14   7   3        3.12        4.49      1.86 o
  15   7   3       15.87       18.07      1.99 o
 -17   8   3        7.32        8.81      3.42 o
 -16   8   3        1.06        3.46      2.78 o
 -15   8   3        2.78        4.94      1.80 o
 -14   8   3        0.01        1.11      1.60 o
 -13   8   3       84.96       85.42      3.51 o
 -12   8   3       66.18       65.96      2.41 o
 -11   8   3        9.98        8.85      1.74 o
 -10   8   3       14.00       16.67      1.68 o
  -9   8   3      135.95      140.55      2.74 o
  -8   8   3       98.97      101.28      2.41 o
  -7   8   3        2.50        4.33      1.41 o
  -6   8   3       50.41       47.43      1.83 o
  -5   8   3       61.54       62.97      1.92 o
  -4   8   3      148.72      156.22      3.46 o
  -3   8   3       30.17       28.85      1.09 o
  -2   8   3       19.50       17.41      0.86 o
  -1   8   3        1.99        3.41      0.73 o
   0   8   3      229.75      243.26      2.52 o
   1   8   3       99.40       99.37      1.48 o
   2   8   3       25.00       23.71      1.00 o
   3   8   3      269.57      283.92      2.22 o
   4   8   3       24.17       21.49      1.05 o
   5   8   3        9.62        9.47      0.93 o
   6   8   3       38.99       42.00      1.22 o
   7   8   3        7.61        7.96      1.14 o
   8   8   3       20.81       19.39      1.37 o
   9   8   3        1.52        1.92      1.42 o
  10   8   3       20.54       18.42      1.64 o
  11   8   3       32.27       30.72      1.90 o
  12   8   3        3.91        4.51      1.93 o
  13   8   3       22.30       20.12      2.39 o
  14   8   3        0.24        2.36      2.58 o
 -16   9   3       23.63       25.46      3.76 o
 -15   9   3        4.89        4.06      1.94 o
 -14   9   3       10.93       10.97      2.03 o
 -13   9   3       18.77       23.61      2.10 o
 -12   9   3        1.89        2.08      1.79 o
 -11   9   3       18.38       18.33      1.94 o
 -10   9   3        2.60        2.28      1.73 o
  -9   9   3        1.42        1.20      1.71 o
  -8   9   3        4.74        4.23      1.58 o
  -7   9   3        0.20       -0.79      1.36 o
  -6   9   3        3.13        3.30      1.46 o
  -5   9   3        1.43        1.83      1.45 o
  -4   9   3       74.19       68.77      2.14 o
  -3   9   3        5.05        4.54      1.08 o
  -2   9   3        4.06        5.67      1.06 o
  -1   9   3       19.26       16.38      0.95 o
   0   9   3       37.93       39.28      1.12 o
   1   9   3       44.98       44.67      1.15 o
   2   9   3        0.16        0.81      0.85 o
   3   9   3       11.31       11.86      1.19 o
   4   9   3        0.17        0.84      1.06 o
   5   9   3        0.32       -0.44      1.07 o
   6   9   3       17.21       16.50      1.52 o
   7   9   3       18.77       18.01      1.65 o
   8   9   3        0.51       -0.08      1.52 o
   9   9   3       19.73       17.92      1.81 o
  10   9   3        0.42       -0.05      1.83 o
  11   9   3        0.84        0.91      1.68 o
  12   9   3        2.20        2.72      2.06 o
 -13  10   3        8.27       10.65      2.04 o
 -12  10   3        1.13        2.86      1.95 o
 -11  10   3        1.11        2.53      1.93 o
 -10  10   3        2.19        4.52      1.96 o
  -9  10   3       29.93       32.27      2.31 o
  -8  10   3       41.56       42.16      2.30 o
  -7  10   3       18.84       18.55      1.89 o
  -6  10   3       62.61       64.52      2.41 o
  -5  10   3        0.28        0.71      1.41 o
  -4  10   3       95.20       93.04      2.26 o
  -3  10   3       28.49       26.75      1.61 o
  -2  10   3        4.20        3.14      1.23 o
  -1  10   3        8.06        6.55      1.19 o
   0  10   3       14.09       14.31      1.25 o
   1  10   3       70.13       73.81      1.82 o
   2  10   3        6.07        8.32      1.17 o
   3  10   3      123.19      127.98      1.95 o
   4  10   3        2.96        3.17      1.13 o
   5  10   3        6.83        6.24      1.45 o
   6  10   3       14.87       15.38      2.13 o
   7  10   3        7.17        6.72      2.07 o
   8  10   3        0.88        1.57      1.96 o
   9  10   3       10.74        9.64      2.21 o
  10  10   3        4.31        3.99      2.30 o
  11  10   3        0.02        2.57      2.47 o
 -10  11   3        1.76        2.57      2.03 o
  -9  11   3        1.78        1.38      1.78 o
  -8  11   3        0.57        0.41      1.93 o
  -7  11   3        1.05        1.79      1.79 o
  -6  11   3        0.11        0.10      1.61 o
  -5  11   3        0.20        1.56      1.58 o
  -4  11   3       27.44       26.82      1.86 o
  -3  11   3        4.61        2.91      1.58 o
  -2  11   3        2.36        2.22      1.43 o
  -1  11   3        6.05        5.36      1.39 o
   0  11   3       22.98       20.95      1.70 o
   1  11   3       65.66       65.76      2.14 o
   2  11   3        0.44        1.53      1.74 o
   3  11   3        6.71        7.39      1.54 o
   4  11   3        3.79        2.96      1.52 o
   5  11   3        1.11       -0.27      1.67 o
   6  11   3       17.54       16.86      1.98 o
   7  11   3        1.85        2.19      1.86 o
   8  11   3        8.93        9.16      2.29 o
   9  11   3       26.32       25.03      4.57 o
  -7  12   3       19.31       23.21      4.37 o
  -6  12   3       12.33       14.58      2.65 o
  -5  12   3       15.23       15.07      2.08 o
  -4  12   3        2.22        1.57      1.87 o
  -3  12   3        2.13        1.71      1.98 o
  -2  12   3       11.90       10.17      1.89 o
  -1  12   3        0.11       -0.91      2.41 o
   0  12   3        1.53        0.80      1.95 o
   1  12   3        0.86        1.43      2.31 o
   2  12   3       12.09        9.16      2.36 o
   3  12   3        4.89        5.05      2.41 o
 -21   0   4        0.32        2.23      3.89 o
 -20   0   4        6.20        4.85      2.14 o
 -19   0   4       64.50       67.94      2.85 o
 -18   0   4        3.30        2.89      1.40 o
 -17   0   4        0.31       -1.19      1.24 o
 -16   0   4        0.48       -0.06      1.28 o
 -15   0   4       18.13       12.56      1.39 o
 -14   0   4      475.47      447.72      7.65 o
 -13   0   4      432.07      389.00      3.91 o
 -12   0   4      845.05      784.24      5.80 o
 -11   0   4        1.20        0.74      0.65 o
 -10   0   4        8.29        8.15      0.70 o
  -9   0   4      115.05      130.96      1.49 o
  -8   0   4      171.88      181.64      1.63 o
  -7   0   4     1308.46     1508.08      5.35 o
  -6   0   4      291.66      361.12      3.37 o
  -5   0   4      412.81      515.56      3.93 o
  -4   0   4      584.14      675.55     13.64 o
  -3   0   4       72.22       74.96      1.68 o
  -2   0   4      509.19      524.77      4.11 o
  -1   0   4      708.86      762.25      3.43 o
   0   0   4     2955.66     3273.91     27.13 o
   1   0   4       20.66       23.48      0.72 o
   2   0   4      299.40      360.44      1.98 o
   3   0   4      105.83      147.83      1.75 o
   4   0   4        0.03        0.97      0.61 o
   5   0   4      283.48      302.35      2.19 o
   6   0   4      248.18      235.30      2.40 o
   7   0   4      485.60      473.97      3.69 o
   8   0   4       20.78       12.50      1.09 o
   9   0   4      114.94       99.68      1.99 o
  10   0   4        1.89       -0.28      1.33 o
  11   0   4        0.02        0.30      1.51 o
  12   0   4       84.78       96.60      2.86 o
  13   0   4       39.62       35.54      1.75 o
  14   0   4        2.33        2.24      1.53 o
  15   0   4      104.55      105.18      2.91 o
  16   0   4       27.69       28.38      3.11 o
  17   0   4        7.95        7.70      2.74 o
 -21   1   4        0.12        0.04      1.81 o
 -20   1   4        2.97        3.46      1.85 o
 -19   1   4        3.91        6.72      1.22 o
 -18   1   4       44.93       44.65      1.36 o
 -17   1   4        6.73        6.00      0.99 o
 -16   1   4       60.34       62.95      1.49 o
 -15   1   4       11.51        8.58      0.87 o
 -14   1   4        4.16        5.22      0.86 o
 -13   1   4      158.51      152.59      2.33 o
 -12   1   4       44.20       46.17      1.00 o
 -11   1   4       56.52       56.62      0.86 o
 -10   1   4      106.93       97.90      0.91 o
  -9   1   4        0.03        0.97      0.37 o
  -8   1   4        0.79        1.95      0.35 o
  -7   1   4        3.87        5.73      0.34 o
  -6   1   4        2.63        3.44      0.46 o
  -5   1   4      172.83      184.47      1.15 o
  -4   1   4      151.60      181.23      0.97 o
  -3   1   4      452.20      512.63      2.35 o
  -2   1   4      610.59      684.70      3.31 o
  -1   1   4      247.05      282.75      2.23 o
   0   1   4       27.98       40.05      1.04 o
   1   1   4        3.82        2.25      0.41 o
   2   1   4        7.73        9.62      0.46 o
   3   1   4      342.98      354.15      1.67 o
   4   1   4        4.71        2.97      0.50 o
   5   1   4       39.46       40.05      0.76 o
   6   1   4      422.44      429.60      1.90 o
   7   1   4       48.66       43.31      0.95 o
   8   1   4       22.51       18.37      0.92 o
   9   1   4       86.89       72.60      1.53 o
  10   1   4       48.09       36.54      1.12 o
  11   1   4       47.67       43.75      1.23 o
  12   1   4        0.05        1.41      1.09 o
  13   1   4       12.89       14.66      1.28 o
  14   1   4        0.91        0.87      1.19 o
  15   1   4       12.57       16.57      1.51 o
  16   1   4       18.52       17.77      1.75 o
  17   1   4       40.30       40.34      2.24 o
  18   1   4        5.02        7.67      4.10 o
 -22   2   4        0.00       -0.62      3.25 o
 -21   2   4        3.05        3.66      2.49 o
 -20   2   4        1.83        1.78      1.62 o
 -19   2   4       31.50       36.57      2.09 o
 -18   2   4        6.29        8.47      1.58 o
 -17   2   4       14.70       14.52      0.99 o
 -16   2   4       15.63       16.30      0.95 o
 -15   2   4        4.11        5.21      0.68 o
 -14   2   4      189.38      182.58      1.70 o
 -13   2   4        2.14        2.42      0.57 o
 -12   2   4      507.34      474.83      3.55 o
 -11   2   4        4.17        4.49      0.46 o
 -10   2   4       62.17       50.45      1.03 o
  -9   2   4        0.44        1.15      0.27 o
  -8   2   4      160.98      177.10      0.98 o
  -7   2   4       45.19       59.03      0.70 o
  -6   2   4       19.35       25.41      0.52 o
  -5   2   4      808.04      888.85      6.94 o
  -4   2   4       34.21       29.47      0.76 o
  -3   2   4      843.31      980.17      3.22 o
  -2   2   4     1101.87     1208.32      3.12 o
  -1   2   4        1.80        1.34      0.19 o
   0   2   4      260.24      322.68      2.22 o
   1   2   4      257.28      276.30      1.61 o
   2   2   4        2.89        2.19      0.38 o
   3   2   4      168.47      193.70      1.37 o
   4   2   4       36.50       38.20      0.47 o
   5   2   4      310.00      316.54      1.88 o
   6   2   4        3.47        6.09      0.64 o
   7   2   4      307.67      280.65      2.01 o
   8   2   4      207.40      182.58      1.98 o
   9   2   4       25.60       19.94      1.05 o
  10   2   4        5.54        6.00      1.01 o
  11   2   4       12.66        9.65      1.11 o
  12   2   4       11.65       13.40      1.19 o
  13   2   4       12.39       15.24      1.54 o
  14   2   4        8.79        9.93      1.54 o
  15   2   4       13.29       13.67      1.77 o
  16   2   4       11.31       12.52      1.90 o
  17   2   4        0.99        7.83      1.76 o
 -21   3   4        6.53       10.29      1.89 o
 -20   3   4        5.15        4.37      1.65 o
 -19   3   4        1.75        2.32      1.71 o
 -18   3   4      100.42      100.55      2.41 o
 -17   3   4        9.71       10.38      1.31 o
 -16   3   4       91.21       98.35      1.71 o
 -15   3   4       25.04       21.23      0.86 o
 -14   3   4       19.64       15.18      0.82 o
 -13   3   4      110.92      100.89      1.31 o
 -12   3   4      131.65      142.28      1.81 o
 -11   3   4       46.95       48.83      0.91 o
 -10   3   4      169.03      166.91      1.36 o
  -9   3   4      284.26      316.39      1.68 o
  -8   3   4      142.76      159.59      1.16 o
  -7   3   4       15.39       15.98      0.75 o
  -6   3   4        4.45        7.66      0.65 o
  -5   3   4       44.60       38.89      1.26 o
  -4   3   4        3.03        5.15      0.24 o
  -3   3   4      386.84      427.37      3.30 o
  -2   3   4     1095.42     1260.03      3.40 o
  -1   3   4      568.11      599.91      2.36 o
   0   3   4       75.37       90.33      0.94 o
   1   3   4      265.33      289.11      1.47 o
   2   3   4      239.36      234.90      1.24 o
   3   3   4      332.54      343.61      1.68 o
   4   3   4       13.36       20.19      0.69 o
   5   3   4      273.48      271.30      2.43 o
   6   3   4      133.80      153.61      1.52 o
   7   3   4      343.65      312.19      2.16 o
   8   3   4       32.16       28.47      1.03 o
   9   3   4      106.84       91.79      1.49 o
  10   3   4      199.16      177.05      2.12 o
  11   3   4       48.23       47.82      1.44 o
  12   3   4       14.76       16.47      1.28 o
  13   3   4       34.66       36.91      1.61 o
  14   3   4        1.82        1.68      1.55 o
  15   3   4       14.15       15.03      1.80 o
  16   3   4       22.24       22.53      2.03 o
  17   3   4       86.61       96.92      2.84 o
  18   3   4        7.26        7.94      4.18 o
 -21   4   4       11.76       13.64      1.89 o
 -20   4   4        4.46        2.29      1.95 o
 -19   4   4        3.66        3.31      1.48 o
 -18   4   4       18.72       19.72      1.46 o
 -17   4   4        6.78        5.94      1.21 o
 -16   4   4       21.97       21.96      1.11 o
 -15   4   4       17.67       15.10      0.92 o
 -14   4   4        2.48        3.36      0.80 o
 -13   4   4       92.00       90.94      1.58 o
 -12   4   4       88.63       86.61      1.77 o
 -11   4   4       35.99       28.18      0.82 o
 -10   4   4       67.67       58.51      1.23 o
  -9   4   4       71.81       78.87      1.10 o
  -8   4   4       13.65       12.46      0.79 o
  -7   4   4       37.00       30.08      0.64 o
  -6   4   4        6.96        7.53      0.33 o
  -5   4   4      202.72      202.11      1.34 o
  -4   4   4        6.65        6.37      0.32 o
  -3   4   4        0.98        0.73      0.67 o
  -2   4   4      180.99      210.07      2.45 o
  -1   4   4       59.37       63.46      0.89 o
   0   4   4        0.38       -0.12      0.47 o
   1   4   4       41.40       38.03      0.47 o
   2   4   4       31.61       36.96      0.69 o
   3   4   4       48.29       48.82      0.77 o
   4   4   4       65.67       70.69      1.04 o
   5   4   4      151.76      145.99      1.24 o
   6   4   4       55.53       43.30      1.24 o
   7   4   4       71.30       55.91      1.13 o
   8   4   4      121.32      115.25      1.44 o
   9   4   4       20.37       17.55      0.96 o
  10   4   4        1.31        2.21      0.84 o
  11   4   4        1.27        0.82      1.11 o
  12   4   4        1.30        2.90      1.20 o
  13   4   4        4.70        4.82      1.26 o
  14   4   4        4.80        5.39      1.37 o
  15   4   4        0.18        0.91      1.85 o
  16   4   4        0.88        2.17      1.80 o
  17   4   4        0.44        3.58      2.84 o
 -20   5   4        0.31        0.33      2.35 o
 -19   5   4        0.07        0.05      1.60 o
 -18   5   4       13.88       15.39      1.69 o
 -17   5   4        0.08       -0.51      1.41 o
 -16   5   4        2.01        2.48      1.00 o
 -15   5   4        7.76        6.50      1.05 o
 -14   5   4       22.26       19.92      1.11 o
 -13   5   4       45.06       40.55      1.25 o
 -12   5   4        3.72        3.81      0.94 o
 -11   5   4        3.80        4.26      0.88 o
 -10   5   4        3.44        4.30      0.90 o
  -9   5   4      325.78      322.69      3.33 o
  -8   5   4      194.08      181.67      1.92 o
  -7   5   4       18.58       15.27      1.02 o
  -6   5   4       32.12       29.48      0.90 o
  -5   5   4       80.54       91.79      1.57 o
  -4   5   4       99.80      115.52      1.47 o
  -3   5   4      129.98      154.94      2.09 o
  -2   5   4      199.63      231.69      2.01 o
  -1   5   4       14.53       14.25      0.62 o
   0   5   4       68.95       63.84      1.12 o
   1   5   4       14.26       13.31      0.37 o
   2   5   4      127.74      128.58      1.09 o
   3   5   4        0.88        0.68      0.51 o
   4   5   4      158.55      164.09      1.36 o
   5   5   4      295.91      307.17      2.77 o
   6   5   4      190.90      183.05      1.77 o
   7   5   4      177.48      161.41      1.66 o
   8   5   4       17.62       14.16      0.92 o
   9   5   4        0.11        0.40      0.86 o
  10   5   4      107.63       98.37      1.62 o
  11   5   4        1.38        2.60      0.96 o
  12   5   4        9.50       11.66      1.38 o
  13   5   4        0.08        0.02      1.25 o
  14   5   4        0.16       -0.45      1.41 o
  15   5   4        0.21        2.18      2.09 o
  16   5   4        0.08        1.55      2.13 o
 -19   6   4        0.33        0.55      2.05 o
 -18   6   4        1.40        1.86      1.59 o
 -17   6   4       13.42       13.87      1.67 o
 -16   6   4        3.63        3.03      1.20 o
 -15   6   4        1.33        0.73      1.15 o
 -14   6   4       14.33       13.83      1.24 o
 -13   6   4        2.10        1.53      0.99 o
 -12   6   4        0.50        1.13      1.01 o
 -11   6   4       39.82       33.17      1.21 o
 -10   6   4       25.52       22.99      1.20 o
  -9   6   4       47.18       46.59      1.35 o
  -8   6   4      307.76      317.28      3.48 o
  -7   6   4       13.31       12.25      1.23 o
  -6   6   4       63.16       62.73      1.66 o
  -5   6   4        0.02        2.51      1.06 o
  -4   6   4      666.47      683.05      4.76 o
  -3   6   4      951.89     1015.42      4.90 o
  -2   6   4      197.86      207.64      2.41 o
  -1   6   4      143.73      145.15      1.84 o
   0   6   4       86.28       81.70      1.84 o
   1   6   4      128.47      127.50      0.88 o
   2   6   4        0.23        0.59      0.53 o
   3   6   4      356.08      366.57      3.22 o
   4   6   4        1.06        2.48      0.62 o
   5   6   4        3.63        2.89      0.67 o
   6   6   4        0.56        0.32      0.69 o
   7   6   4        4.42        5.53      0.78 o
   8   6   4        8.09        6.48      0.98 o
   9   6   4       48.21       43.99      1.47 o
  10   6   4       33.87       30.60      1.27 o
  11   6   4       17.86       18.55      1.20 o
  12   6   4        0.01        0.92      1.31 o
  13   6   4       39.67       42.75      2.54 o
  14   6   4        1.82        2.03      2.04 o
  15   6   4       14.30       12.65      2.37 o
 -18   7   4        2.27        4.64      2.05 o
 -17   7   4        0.05        1.37      1.84 o
 -16   7   4        4.90        4.00      1.71 o
 -15   7   4        3.43        3.19      1.68 o
 -14   7   4        7.14        8.14      1.59 o
 -13   7   4       21.70       20.04      1.80 o
 -12   7   4       57.73       60.96      2.15 o
 -11   7   4       35.66       33.39      1.88 o
 -10   7   4        6.24        6.51      1.44 o
  -9   7   4       40.42       35.33      2.04 o
  -8   7   4        2.62        2.31      1.49 o
  -7   7   4       11.82       10.86      2.65 o
  -6   7   4       49.72       45.64      2.03 o
  -5   7   4        2.68        5.00      1.36 o
  -4   7   4        0.01        1.39      0.99 o
  -3   7   4       17.92       15.49      0.89 o
  -2   7   4      154.56      159.45      3.34 o
  -1   7   4       54.89       56.43      1.34 o
   0   7   4       80.59       84.20      1.48 o
   1   7   4      206.54      213.87      2.17 o
   2   7   4       19.85       21.57      0.96 o
   3   7   4        0.05        1.34      0.79 o
   4   7   4       24.67       23.89      1.00 o
   5   7   4       44.06       42.57      1.16 o
   6   7   4        7.45        5.58      0.89 o
   7   7   4        7.26        6.82      1.13 o
   8   7   4       21.64       20.31      1.35 o
   9   7   4       14.37       12.43      1.36 o
  10   7   4       17.16       17.06      1.38 o
  11   7   4        0.69        2.53      1.64 o
  12   7   4       11.59       10.85      2.13 o
  13   7   4       22.64       26.28      2.45 o
  14   7   4        7.43        6.65      2.73 o
 -17   8   4        5.88        3.08      3.65 o
 -16   8   4        9.28        7.19      1.90 o
 -15   8   4       10.09        9.55      1.81 o
 -14   8   4       12.27       12.63      1.95 o
 -13   8   4        0.62        2.15      1.74 o
 -12   8   4       11.26        9.60      1.83 o
 -11   8   4        9.61        9.70      1.58 o
 -10   8   4       59.77       52.18      2.56 o
  -9   8   4        0.05       -0.02      1.39 o
  -8   8   4       84.21       74.52      2.30 o
  -7   8   4        2.62        2.21      1.38 o
  -6   8   4      113.94      107.32      2.37 o
  -5   8   4       33.38       35.45      2.19 o
  -4   8   4      367.93      356.88      4.63 o
  -3   8   4      337.08      348.84      3.07 o
  -2   8   4      125.37      127.48      1.89 o
  -1   8   4      188.40      178.51      2.10 o
   0   8   4        1.74        2.03      1.00 o
   1   8   4      118.44      116.18      1.63 o
   2   8   4        0.38        1.97      0.89 o
   3   8   4      122.96      118.89      1.63 o
   4   8   4       11.96       12.05      1.01 o
   5   8   4       25.01       21.78      1.12 o
   6   8   4        1.79        1.15      1.14 o
   7   8   4        8.50        7.36      1.21 o
   8   8   4        0.52        0.40      1.21 o
   9   8   4       13.53       13.24      1.71 o
  10   8   4        1.96        0.69      1.59 o
  11   8   4        0.75        2.14      1.68 o
  12   8   4        1.12        2.59      1.83 o
  13   8   4       19.56       22.92      2.96 o
 -16   9   4        3.28        4.71      3.36 o
 -15   9   4        0.09        3.25      1.87 o
 -14   9   4        1.46        2.71      1.94 o
 -13   9   4        1.05        2.43      1.91 o
 -12   9   4       40.90       45.11      2.33 o
 -11   9   4       40.45       39.24      2.21 o
 -10   9   4        0.42        3.40      1.76 o
  -9   9   4       10.48        9.41      1.72 o
  -8   9   4        8.19        9.24      1.59 o
  -7   9   4        8.83        8.42      1.62 o
  -6   9   4       27.81       25.90      2.09 o
  -5   9   4        3.36        4.04      1.40 o
  -4   9   4        5.14        2.21      1.34 o
  -3   9   4        0.05        0.15      1.27 o
  -2   9   4       79.47       79.38      1.97 o
  -1   9   4       20.82       20.79      1.28 o
   0   9   4       15.87       17.38      1.02 o
   1   9   4      185.40      197.00      2.62 o
   2   9   4       34.72       36.51      1.27 o
   3   9   4        9.89       10.72      1.20 o
   4   9   4        0.13        0.69      1.16 o
   5   9   4        0.35        0.85      1.18 o
   6   9   4        2.03        0.24      1.24 o
   7   9   4        2.25        1.80      1.54 o
   8   9   4       12.15        9.47      1.64 o
   9   9   4       11.62       10.92      1.81 o
  10   9   4        6.94        7.59      1.81 o
  11   9   4        2.46        2.70      1.77 o
 -13  10   4       24.75       27.03      3.59 o
 -12  10   4        2.74        2.00      1.97 o
 -11  10   4        0.03        1.92      1.99 o
 -10  10   4        2.96        3.12      1.86 o
  -9  10   4        3.82        5.07      1.72 o
  -8  10   4        7.06        9.11      1.92 o
  -7  10   4       19.56       19.89      1.89 o
  -6  10   4        4.56        3.22      1.57 o
  -5  10   4       15.15       12.35      1.53 o
  -4  10   4        0.71       -0.89      1.45 o
  -3  10   4        0.10       -1.12      1.76 o
  -2  10   4        0.30        0.99      1.36 o
  -1  10   4       11.75        9.43      1.37 o
   0  10   4       15.70       16.53      1.47 o
   1  10   4        1.02        1.86      1.24 o
   2  10   4        1.48        0.92      1.21 o
   3  10   4        0.34        0.33      1.22 o
   4  10   4       19.04       21.02      1.78 o
   5  10   4        8.09       11.89      1.99 o
   6  10   4        4.24        4.71      2.08 o
   7  10   4        2.69        4.54      2.06 o
   8  10   4       31.19       36.23      2.47 o
   9  10   4        1.03        2.02      2.30 o
  10  10   4        1.24        4.41      3.72 o
 -10  11   4        0.40        0.22      1.97 o
  -9  11   4        5.96        8.50      2.09 o
  -8  11   4        0.70        0.46      1.92 o
  -7  11   4        0.00        1.19      1.61 o
  -6  11   4        5.38        6.42      1.69 o
  -5  11   4        1.70        1.85      1.63 o
  -4  11   4        1.95        1.97      1.65 o
  -3  11   4        0.37        0.80      1.78 o
  -2  11   4        1.70        0.99      1.51 o
  -1  11   4        0.08        0.93      1.45 o
   0  11   4        2.07        2.45      1.78 o
   1  11   4        7.54        5.20      1.79 o
   2  11   4        0.01       -0.16      1.52 o
   3  11   4        1.92        1.31      1.49 o
   4  11   4        7.92       10.12      2.15 o
   5  11   4        0.28       -0.37      1.97 o
   6  11   4       37.53       45.35      2.68 o
   7  11   4        5.85        6.05      2.95 o
  -8  12   4        8.78       10.01      4.42 o
  -7  12   4        3.30        6.52      4.52 o
  -6  12   4        1.06        1.23      2.25 o
  -5  12   4        0.68        1.47      2.13 o
  -4  12   4        0.01       -0.21      1.70 o
  -3  12   4        0.00       -0.23      1.94 o
  -2  12   4        0.18       -0.20      1.88 o
  -1  12   4        1.29       -1.03      1.94 o
   0  12   4        1.52        3.17      2.35 o
   1  12   4        2.00        4.18      2.38 o
   2  12   4        5.14        5.04      2.52 o
   3  12   4        6.82        5.41      3.92 o
   4  12   4        2.69        2.58      3.83 o
 -22   1   5        6.89        6.18      4.65 o
 -21   1   5        4.31        2.57      3.80 o
 -20   1   5        0.42        0.94      1.63 o
 -19   1   5        3.94        4.72      1.30 o
 -18   1   5       85.96       85.35      1.75 o
 -17   1   5        1.98        1.89      0.77 o
 -16   1   5       34.91       34.87      1.36 o
 -15   1   5       16.00       11.89      0.86 o
 -14   1   5      241.57      224.69      1.76 o
 -13   1   5       26.64       26.28      0.81 o
 -12   1   5        2.54        4.73      0.57 o
 -11   1   5       72.39       64.55      0.91 o
 -10   1   5      105.71      101.24      1.20 o
  -9   1   5       45.92       45.28      0.69 o
  -8   1   5       58.14       59.22      0.95 o
  -7   1   5      102.25      113.28      1.20 o
  -6   1   5       71.75       92.11      1.22 o
  -5   1   5        1.49        2.18      0.31 o
  -4   1   5      139.43      157.48      1.99 o
  -3   1   5       51.77       58.16      1.64 o
  -2   1   5     1793.13     2003.73      4.92 o
  -1   1   5      598.30      627.82      3.60 o
   0   1   5       13.32        6.67      0.52 o
   1   1   5      445.66      475.76      3.32 o
   2   1   5      141.93      138.17      1.16 o
   3   1   5       18.44       17.13      0.78 o
   4   1   5      446.87      447.38      2.23 o
   5   1   5      922.13      901.29      3.28 o
   6   1   5      162.54      186.91      1.68 o
   7   1   5      153.57      125.45      1.50 o
   8   1   5       28.98       27.13      1.30 o
   9   1   5       41.80       35.76      1.24 o
  10   1   5       46.77       33.91      1.28 o
  11   1   5       48.36       53.22      1.40 o
  12   1   5       85.88       85.09      1.97 o
  13   1   5       44.39       48.73      2.03 o
  14   1   5       15.98       16.61      1.73 o
  15   1   5       12.35       11.21      1.64 o
  16   1   5        0.61       -0.70      1.65 o
  17   1   5       40.28       47.76      5.38 o
 -22   2   5       32.17       30.19      4.50 o
 -21   2   5       18.91       21.23      2.12 o
 -20   2   5       14.51       11.88      1.86 o
 -19   2   5        0.29        1.39      1.28 o
 -18   2   5       28.51       27.91      1.20 o
 -17   2   5        3.88        4.15      0.94 o
 -16   2   5       16.71       14.17      1.08 o
 -15   2   5       13.51       11.50      0.76 o
 -14   2   5       18.48       17.39      0.77 o
 -13   2   5      104.49       99.92      1.77 o
 -12   2   5        6.54        5.73      0.48 o
 -11   2   5      105.17       79.81      1.12 o
 -10   2   5      236.57      226.40      1.89 o
  -9   2   5      543.90      566.76      1.95 o
  -8   2   5       98.80       98.99      1.04 o
  -7   2   5      175.60      193.20      1.51 o
  -6   2   5       16.45       17.16      0.54 o
  -5   2   5      349.64      357.49      2.13 o
  -4   2   5       22.48       32.85      0.91 o
  -3   2   5      233.02      259.41      0.96 o
  -2   2   5        0.58        0.28      0.26 o
  -1   2   5      280.31      306.86      1.45 o
   0   2   5      398.79      455.65      1.90 o
   1   2   5        0.54        0.49      0.40 o
   2   2   5        3.15        2.34      0.45 o
   3   2   5      144.38      161.11      1.12 o
   4   2   5       63.54       57.60      0.81 o
   5   2   5       34.17       28.50      0.90 o
   6   2   5      419.83      381.68      2.34 o
   7   2   5        1.08        3.02      0.79 o
   8   2   5        5.68        5.92      0.83 o
   9   2   5        5.18        4.77      0.98 o
  10   2   5        9.18       10.89      1.10 o
  11   2   5        0.68        1.76      1.09 o
  12   2   5       10.51       12.86      1.36 o
  13   2   5        0.77        1.50      1.44 o
  14   2   5        1.47        0.89      1.66 o
  15   2   5       15.51       14.53      1.90 o
  16   2   5       17.49       20.25      1.99 o
  17   2   5        0.44       -0.57      2.83 o
 -21   3   5       10.97        9.57      2.04 o
 -20   3   5        0.41        0.56      1.57 o
 -19   3   5        2.11        1.73      1.39 o
 -18   3   5        1.36        1.47      1.14 o
 -17   3   5        0.20        0.17      0.94 o
 -16   3   5        2.26        2.08      0.87 o
 -15   3   5        0.10        0.27      0.81 o
 -14   3   5       55.63       51.06      1.20 o
 -13   3   5      255.32      234.05      2.20 o
 -12   3   5        9.84        7.02      0.64 o
 -11   3   5       54.69       53.89      1.47 o
 -10   3   5       14.38       12.09      0.53 o
  -9   3   5       81.24       64.19      1.25 o
  -8   3   5       44.87       33.78      0.94 o
  -7   3   5      195.36      206.43      2.57 o
  -6   3   5       20.95       24.19      0.82 o
  -5   3   5       44.16       46.33      0.72 o
  -4   3   5        5.66        4.42      0.58 o
  -3   3   5      213.84      207.54      1.43 o
  -2   3   5       20.60       23.18      0.58 o
  -1   3   5        7.68        8.10      0.45 o
   0   3   5       44.97       46.25      0.70 o
   1   3   5       63.97       66.32      0.66 o
   2   3   5       31.13       32.13      0.60 o
   3   3   5       61.88       68.14      1.31 o
   4   3   5       27.62       24.25      1.22 o
   5   3   5      253.07      234.95      1.83 o
   6   3   5      182.30      164.51      1.74 o
   7   3   5        0.05        1.04      0.81 o
   8   3   5        3.39        4.53      0.88 o
   9   3   5       86.91       77.09      1.81 o
  10   3   5        2.79        3.62      1.08 o
  11   3   5        0.26        0.07      1.08 o
  12   3   5       22.98       25.70      1.46 o
  13   3   5        3.19        3.94      1.39 o
  14   3   5       11.02        9.85      1.93 o
  15   3   5        7.94        9.43      1.89 o
  16   3   5       40.99       46.01      2.35 o
  17   3   5        4.05        4.98      4.33 o
 -21   4   5       11.88       10.53      2.11 o
 -20   4   5        4.20        3.46      1.65 o
 -19   4   5        9.59        9.32      1.41 o
 -18   4   5        1.87        1.96      1.24 o
 -17   4   5       25.54       26.25      1.40 o
 -16   4   5       14.57       15.66      0.98 o
 -15   4   5       59.43       55.97      1.33 o
 -14   4   5       28.99       25.42      1.23 o
 -13   4   5       15.84       16.04      1.07 o
 -12   4   5       12.13        9.68      0.95 o
 -11   4   5        9.42        5.16      0.90 o
 -10   4   5        6.77        8.47      0.84 o
  -9   4   5      178.81      180.84      1.91 o
  -8   4   5      343.75      365.98      2.45 o
  -7   4   5        6.91        6.29      0.70 o
  -6   4   5      227.62      242.91      1.32 o
  -5   4   5       43.77       43.35      0.74 o
  -4   4   5      421.46      423.40      3.17 o
  -3   4   5       59.45       57.09      1.12 o
  -2   4   5        0.53        0.61      0.43 o
  -1   4   5       20.70       21.30      0.65 o
   0   4   5       96.53       99.41      1.08 o
   1   4   5      173.08      168.96      0.84 o
   2   4   5        9.42        9.55      0.49 o
   3   4   5      321.27      322.49      1.85 o
   4   4   5      125.84      120.04      1.28 o
   5   4   5        6.65        4.55      0.74 o
   6   4   5       34.68       31.44      1.04 o
   7   4   5        0.39        0.79      0.83 o
   8   4   5       68.60       62.24      1.35 o
   9   4   5        8.89        8.72      1.01 o
  10   4   5        4.52        4.10      1.04 o
  11   4   5       16.62       16.10      1.30 o
  12   4   5       18.49       21.30      1.48 o
  13   4   5       39.70       41.82      1.77 o
  14   4   5        3.67        3.42      1.53 o
  15   4   5        1.95        1.86      1.86 o
  16   4   5       15.03       19.58      4.22 o
 -20   5   5        0.95        2.78      1.90 o
 -19   5   5        5.65        8.56      1.62 o
 -18   5   5        3.42        2.58      1.32 o
 -17   5   5        2.70        3.94      1.34 o
 -16   5   5        0.09        0.35      0.90 o
 -15   5   5       43.36       41.76      1.35 o
 -14   5   5       16.55       16.64      1.15 o
 -13   5   5       69.73       63.36      1.66 o
 -12   5   5       89.51       92.60      1.79 o
 -11   5   5        1.41        2.30      0.94 o
 -10   5   5       52.99       46.27      1.41 o
  -9   5   5        2.00        1.31      0.81 o
  -8   5   5        6.95        9.48      0.81 o
  -7   5   5       60.23       67.23      1.12 o
  -6   5   5      101.07       99.39      2.17 o
  -5   5   5       15.64       14.98      1.07 o
  -4   5   5       34.03       36.02      1.77 o
  -3   5   5      202.17      204.44      2.02 o
  -2   5   5        3.03        3.24      0.73 o
  -1   5   5       94.97       91.44      1.11 o
   0   5   5       39.48       39.22      0.86 o
   1   5   5      216.02      216.53      1.87 o
   2   5   5       16.82       14.13      0.57 o
   3   5   5       35.57       39.02      0.85 o
   4   5   5        1.27        1.56      0.61 o
   5   5   5        6.12        3.96      0.69 o
   6   5   5       47.01       41.43      1.50 o
   7   5   5       26.33       26.76      1.17 o
   8   5   5       19.91       19.88      1.16 o
   9   5   5       28.61       28.66      1.23 o
  10   5   5       33.14       31.17      1.35 o
  11   5   5        8.84        8.73      1.23 o
  12   5   5        8.59        8.59      1.57 o
  13   5   5       51.28       51.84      3.13 o
  14   5   5        3.15        3.30      1.68 o
  15   5   5        3.66        4.69      2.69 o
 -20   6   5        0.20       -0.74      3.53 o
 -19   6   5       11.17       13.89      2.20 o
 -18   6   5        2.31        0.86      1.94 o
 -17   6   5       15.22       15.21      1.82 o
 -16   6   5       10.23       10.46      1.77 o
 -15   6   5       34.58       34.15      1.78 o
 -14   6   5        3.55        3.06      1.36 o
 -13   6   5       68.25       63.62      2.11 o
 -12   6   5        1.51        2.84      1.39 o
 -11   6   5       16.70       14.52      1.59 o
 -10   6   5        4.19        2.10      1.18 o
  -9   6   5       12.99       12.48      1.32 o
  -8   6   5       49.06       45.57      1.88 o
  -7   6   5       26.38       26.24      1.58 o
  -6   6   5      332.30      334.07      3.36 o
  -5   6   5      104.52       94.94      2.00 o
  -4   6   5      165.96      164.58      1.98 o
  -3   6   5        1.06        0.84      0.91 o
  -2   6   5        6.69        4.26      0.97 o
  -1   6   5        3.95        2.53      0.90 o
   0   6   5      179.59      179.12      1.82 o
   1   6   5      154.81      140.32      1.70 o
   2   6   5        2.60        3.23      0.76 o
   3   6   5       49.68       43.91      1.93 o
   4   6   5       23.87       23.20      1.05 o
   5   6   5       15.78       13.99      0.98 o
   6   6   5        2.13        1.63      0.90 o
   7   6   5        6.88        5.63      1.22 o
   8   6   5       15.11       13.00      1.41 o
   9   6   5       35.08       32.64      1.65 o
  10   6   5        9.14        8.12      1.46 o
  11   6   5        0.08       -0.57      1.43 o
  12   6   5       12.46       12.36      1.92 o
  13   6   5       22.88       29.52      2.84 o
  14   6   5        0.56        3.19      2.60 o
 -18   7   5        2.16        3.98      2.49 o
 -17   7   5       12.75       15.70      2.09 o
 -16   7   5        4.66        5.76      1.77 o
 -15   7   5       81.03       85.77      2.94 o
 -14   7   5        4.86        5.22      1.64 o
 -13   7   5       15.56       18.03      1.80 o
 -12   7   5       43.47       43.21      1.99 o
 -11   7   5        5.21        4.01      1.76 o
 -10   7   5        1.96        0.00      1.44 o
  -9   7   5        4.17        4.10      1.74 o
  -8   7   5       24.54       22.98      2.17 o
  -7   7   5        0.11        0.85      1.66 o
  -6   7   5      105.60       93.93      2.66 o
  -5   7   5      108.93      105.65      2.74 o
  -4   7   5       40.76       38.48      1.51 o
  -3   7   5      121.04      122.53      1.92 o
  -2   7   5        9.24        7.16      1.07 o
  -1   7   5        0.41       -0.51      1.03 o
   0   7   5        0.88        1.65      0.99 o
   1   7   5      266.68      269.71      2.37 o
   2   7   5        7.81        8.82      0.93 o
   3   7   5       11.53       10.42      0.98 o
   4   7   5       91.67       91.28      1.65 o
   5   7   5        5.68        5.76      1.00 o
   6   7   5        1.19        1.17      1.26 o
   7   7   5        3.04        1.90      1.31 o
   8   7   5       25.55       24.24      1.57 o
   9   7   5        0.00        0.75      1.69 o
  10   7   5        7.62        6.39      1.61 o
  11   7   5        7.52        8.44      1.69 o
  12   7   5        7.36        7.11      2.04 o
  13   7   5       26.76       27.14      4.20 o
 -17   8   5        2.06        3.19      3.10 o
 -16   8   5        6.32        8.38      1.94 o
 -15   8   5        2.79        5.67      1.86 o
 -14   8   5        3.46        3.19      1.76 o
 -13   8   5        4.09        6.03      1.74 o
 -12   8   5        9.21       10.47      1.73 o
 -11   8   5       23.04       20.47      1.88 o
 -10   8   5       30.00       28.33      1.79 o
  -9   8   5        6.29        7.18      1.65 o
  -8   8   5       41.12       44.50      2.32 o
  -7   8   5       59.33       57.13      2.49 o
  -6   8   5        7.59        7.70      1.85 o
  -5   8   5        0.93        2.88      1.62 o
  -4   8   5       80.65       69.38      2.74 o
  -3   8   5      296.61      292.88      3.61 o
  -2   8   5       27.87       26.63      1.42 o
  -1   8   5       12.29       12.18      1.23 o
   0   8   5        0.98        1.76      1.13 o
   1   8   5        4.95        3.31      1.17 o
   2   8   5        4.25        4.76      1.19 o
   3   8   5       14.80       12.62      1.10 o
   4   8   5        1.86        2.09      1.00 o
   5   8   5       10.42       10.87      1.11 o
   6   8   5       60.06       59.22      1.89 o
   7   8   5       12.79       13.33      1.55 o
   8   8   5        3.36        3.76      1.46 o
   9   8   5        8.46        9.18      1.61 o
  10   8   5       57.18       62.80      2.65 o
  11   8   5       10.71       12.81      2.32 o
  12   8   5        1.65        7.02      3.59 o
 -15   9   5       17.09       18.80      3.54 o
 -14   9   5        0.48        2.84      1.92 o
 -13   9   5        0.02        0.22      1.79 o
 -12   9   5        1.33        1.65      1.79 o
 -11   9   5        1.14        2.34      1.73 o
 -10   9   5        2.27        4.54      1.69 o
  -9   9   5        4.23        3.33      1.65 o
  -8   9   5        0.21        1.40      1.39 o
  -7   9   5        5.20        5.79      1.56 o
  -6   9   5       10.03        9.38      1.69 o
  -5   9   5        8.60        7.42      1.48 o
  -4   9   5        9.29        9.05      1.44 o
  -3   9   5       73.85       72.06      2.02 o
  -2   9   5        2.69        3.22      1.36 o
  -1   9   5       20.66       20.68      1.31 o
   0   9   5        0.03        0.17      1.08 o
   1   9   5        0.71        0.56      1.46 o
   2   9   5        9.87        8.43      1.38 o
   3   9   5       12.15        9.42      1.41 o
   4   9   5        0.00        0.15      1.28 o
   5   9   5        2.53        3.24      1.34 o
   6   9   5       35.10       40.80      2.12 o
   7   9   5        2.18        2.86      1.58 o
   8   9   5        4.89        6.61      2.04 o
   9   9   5       21.55       22.81      2.19 o
  10   9   5        0.00        2.10      2.40 o
  11   9   5       10.55        8.36      3.62 o
 -13  10   5        7.36       10.24      3.20 o
 -12  10   5        5.43        4.73      1.92 o
 -11  10   5        7.04        7.73      2.00 o
 -10  10   5       13.03       13.02      2.10 o
  -9  10   5        0.01        1.94      1.89 o
  -8  10   5       19.84       20.35      2.14 o
  -7  10   5        0.26        0.30      1.65 o
  -6  10   5        2.30        0.81      1.45 o
  -5  10   5        0.14       -0.10      1.97 o
  -4  10   5       37.80       32.68      1.90 o
  -3  10   5       65.96       60.23      2.11 o
  -2  10   5       22.92       24.54      1.66 o
  -1  10   5       17.00       17.11      1.56 o
   0  10   5       11.65       10.99      1.53 o
   1  10   5        0.67        0.65      1.39 o
   2  10   5        6.59        5.63      1.42 o
   3  10   5        8.13        6.95      1.49 o
   4  10   5        5.98        6.27      1.85 o
   5  10   5        0.12        1.87      1.88 o
   6  10   5        6.28        6.13      2.41 o
   7  10   5        2.44        2.09      2.64 o
   8  10   5        0.10        2.51      2.82 o
  -9  11   5        3.98        5.25      2.10 o
  -8  11   5        2.52        3.56      1.70 o
  -7  11   5        0.46        1.74      1.70 o
  -6  11   5        3.97        4.14      1.66 o
  -5  11   5        0.00        0.41      1.75 o
  -4  11   5        7.80        7.28      1.70 o
  -3  11   5       11.40       11.71      1.67 o
  -2  11   5        2.40        4.01      1.61 o
  -1  11   5       10.81       10.25      1.94 o
   0  11   5        0.00       -0.72      2.02 o
   1  11   5       11.21        9.95      1.91 o
   2  11   5        2.37        3.83      1.94 o
   3  11   5        0.94        1.08      3.90 o
   4  11   5        1.80        3.81      2.49 o
   5  11   5        0.23        0.07      2.63 o
  -5  12   5        3.45        4.00      2.70 o
  -4  12   5        0.03        1.33      2.11 o
  -3  12   5        3.72        5.08      2.69 o
  -2  12   5        3.44        4.33      2.69 o
  -1  12   5        0.32       -0.67      2.29 o
   0  12   5        7.06        5.51      2.08 o
   1  12   5        0.15        2.61      3.21 o
 -22   0   6       78.19       84.01      5.51 o
 -21   0   6       84.05       95.39      5.87 o
 -20   0   6       19.69       19.34      2.32 o
 -19   0   6       12.71       12.19      2.22 o
 -18   0   6       61.47       57.21      3.62 o
 -17   0   6       35.66       37.62      3.14 o
 -16   0   6        0.64        0.24      1.35 o
 -15   0   6       16.89       14.24      1.12 o
 -14   0   6      186.57      182.75      2.71 o
 -13   0   6       44.75       35.31      1.24 o
 -12   0   6       92.57       88.29      1.57 o
 -11   0   6      375.06      337.60      3.45 o
 -10   0   6      803.94      785.24     10.38 o
  -9   0   6      661.62      661.22     13.60 o
  -8   0   6      184.43      190.31      2.46 o
  -7   0   6      221.78      208.86      3.19 o
  -6   0   6      144.90      167.76      2.92 o
  -5   0   6     1343.00     1430.87      8.06 o
  -4   0   6       38.70       29.80      1.59 o
  -3   0   6      847.18      964.67      6.93 o
  -2   0   6       60.99       72.55      2.75 o
  -1   0   6      657.09      738.30      4.25 o
   0   0   6      356.94      380.00      4.61 o
   1   0   6       47.19       46.06      1.40 o
   2   0   6      211.29      211.84      2.65 o
   3   0   6       14.50       15.81      0.99 o
   4   0   6      435.63      395.62      3.16 o
   5   0   6      368.29      355.26      3.21 o
   6   0   6     1171.23     1079.88      4.96 o
   7   0   6        2.93        1.37      1.24 o
   8   0   6        9.62       10.40      1.37 o
   9   0   6       14.41       15.18      1.52 o
  10   0   6        0.01       -0.15      1.43 o
  11   0   6        7.84        8.71      2.05 o
  12   0   6        3.28        1.71      2.16 o
  13   0   6        1.50       -0.34      1.67 o
  14   0   6        1.23       -0.32      2.31 o
  15   0   6        3.51        1.27      2.68 o
  16   0   6       14.87       15.90      4.27 o
 -22   1   6        2.60       10.18      4.40 o
 -21   1   6        2.88       13.24      2.24 o
 -20   1   6        2.04        2.85      2.26 o
 -19   1   6        0.09        0.20      1.53 o
 -18   1   6       14.26       15.30      1.61 o
 -17   1   6        1.07        1.12      1.01 o
 -16   1   6        0.02       -0.16      0.96 o
 -15   1   6        0.05        0.39      0.90 o
 -14   1   6       16.49       15.29      0.88 o
 -13   1   6       55.41       49.57      1.44 o
 -12   1   6       10.87       10.86      0.63 o
 -11   1   6      106.16      102.23      1.58 o
 -10   1   6       12.08       10.26      0.82 o
  -9   1   6      163.58      153.33      1.77 o
  -8   1   6        1.04        0.70      0.64 o
  -7   1   6       59.02       59.22      0.80 o
  -6   1   6        7.28        7.38      0.43 o
  -5   1   6        1.30        1.39      0.41 o
  -4   1   6       29.37       29.67      1.13 o
  -3   1   6       41.27       36.69      0.91 o
  -2   1   6      103.17      117.24      1.24 o
  -1   1   6      161.31      154.64      1.44 o
   0   1   6      140.69      146.74      2.21 o
   1   1   6       50.64       58.01      1.07 o
   2   1   6       34.55       34.05      0.90 o
   3   1   6        3.52        3.59      0.64 o
   4   1   6      374.82      364.82      2.02 o
   5   1   6       25.81       29.27      0.99 o
   6   1   6       45.10       40.94      1.15 o
   7   1   6       11.15       10.17      0.89 o
   8   1   6       26.30       24.38      1.19 o
   9   1   6       29.49       28.30      1.42 o
  10   1   6       14.92       11.88      1.32 o
  11   1   6        4.63        5.51      1.25 o
  12   1   6       12.50       11.33      1.58 o
  13   1   6       21.85       24.30      1.90 o
  14   1   6        0.57        0.59      1.99 o
  15   1   6        2.92        0.68      1.63 o
  16   1   6        1.66        1.73      2.63 o
 -22   2   6       15.36       16.23      4.19 o
 -21   2   6       43.43       50.34      3.13 o
 -20   2   6        0.09       -1.43      2.19 o
 -19   2   6       28.00       33.71      1.66 o
 -18   2   6       17.03       17.71      1.24 o
 -17   2   6       11.82       13.11      1.15 o
 -16   2   6        2.93        3.68      0.96 o
 -15   2   6      136.01      131.44      1.87 o
 -14   2   6       88.65       87.50      1.55 o
 -13   2   6      147.85      133.78      1.72 o
 -12   2   6       30.93       31.16      1.33 o
 -11   2   6       42.28       37.29      0.88 o
 -10   2   6       68.43       67.80      1.69 o
  -9   2   6       48.06       38.24      0.86 o
  -8   2   6      208.22      230.51      3.16 o
  -7   2   6       33.77       36.21      1.28 o
  -6   2   6      581.90      628.34      2.83 o
  -5   2   6        0.15        0.64      0.64 o
  -4   2   6      177.97      175.77      1.72 o
  -3   2   6       88.73      106.67      0.90 o
  -2   2   6      353.62      397.88      2.04 o
  -1   2   6      241.28      255.89      1.55 o
   0   2   6       82.38       86.34      1.01 o
   1   2   6       31.79       20.58      0.65 o
   2   2   6       61.85       65.60      0.93 o
   3   2   6        7.86        6.08      0.57 o
   4   2   6      108.87      101.14      1.58 o
   5   2   6      204.28      195.37      1.83 o
   6   2   6      212.42      200.18      2.64 o
   7   2   6       10.27        6.24      0.91 o
   8   2   6        0.08        0.30      0.89 o
   9   2   6       30.67       28.20      1.33 o
  10   2   6        7.78        8.42      1.15 o
  11   2   6        2.47        1.50      1.27 o
  12   2   6        2.00        3.30      1.31 o
  13   2   6       29.91       31.11      1.95 o
  14   2   6        9.79       12.55      1.86 o
  15   2   6        2.85        1.38      2.13 o
  16   2   6        3.04        1.73      2.83 o
 -22   3   6        1.15        5.89      3.93 o
 -21   3   6       27.96       34.46      2.98 o
 -20   3   6       14.38       16.78      2.01 o
 -19   3   6       18.10       19.27      1.40 o
 -18   3   6        2.67        3.82      1.07 o
 -17   3   6        9.36        9.96      1.20 o
 -16   3   6        0.40        0.94      0.89 o
 -15   3   6       32.42       30.93      1.15 o
 -14   3   6        6.29        5.28      0.87 o
 -13   3   6        9.35        7.36      1.08 o
 -12   3   6       73.36       76.76      1.55 o
 -11   3   6      225.63      210.44      2.18 o
 -10   3   6        8.17        6.71      0.85 o
  -9   3   6      272.20      241.93      2.14 o
  -8   3   6        1.00        0.47      0.24 o
  -7   3   6        0.03        1.02      0.38 o
  -6   3   6       70.12       67.21      1.40 o
  -5   3   6        1.94        0.38      0.28 o
  -4   3   6       67.84       67.69      1.12 o
  -3   3   6        4.71        3.21      0.37 o
  -2   3   6       24.75       30.91      0.74 o
  -1   3   6      110.02      105.66      1.02 o
   0   3   6      290.28      307.53      1.66 o
   1   3   6      590.64      593.21      2.47 o
   2   3   6       93.08       90.66      1.82 o
   3   3   6        7.59        7.17      0.57 o
   4   3   6      314.00      318.10      2.27 o
   5   3   6       30.25       31.83      1.06 o
   6   3   6       31.32       26.24      0.99 o
   7   3   6        2.01        1.81      0.86 o
   8   3   6       27.03       25.93      1.14 o
   9   3   6        3.53        3.59      1.01 o
  10   3   6       10.73        9.74      1.24 o
  11   3   6       16.77       16.17      1.42 o
  12   3   6       51.91       50.23      1.81 o
  13   3   6       53.33       58.43      1.99 o
  14   3   6       38.40       42.85      2.22 o
  15   3   6        0.04       -0.14      1.87 o
 -21   4   6        6.27       10.86      2.53 o
 -20   4   6       10.28       10.63      2.05 o
 -19   4   6       20.19       26.21      1.63 o
 -18   4   6        5.06        5.23      1.32 o
 -17   4   6        8.44        9.27      1.04 o
 -16   4   6        1.15        1.74      0.96 o
 -15   4   6       63.65       57.09      1.52 o
 -14   4   6       24.36       23.91      1.36 o
 -13   4   6      203.38      201.59      3.28 o
 -12   4   6       11.09       14.76      1.09 o
 -11   4   6       74.20       63.18      1.89 o
 -10   4   6       25.93       19.67      0.99 o
  -9   4   6       35.57       37.64      1.11 o
  -8   4   6       39.49       38.65      1.01 o
  -7   4   6       23.95       17.46      0.69 o
  -6   4   6      654.07      655.47      5.29 o
  -5   4   6      423.91      389.87      3.62 o
  -4   4   6       25.69       25.96      1.17 o
  -3   4   6       19.94       16.45      1.08 o
  -2   4   6      284.10      289.06      1.91 o
  -1   4   6        0.00        0.61      0.52 o
   0   4   6      410.43      421.54      2.74 o
   1   4   6      153.81      128.26      1.57 o
   2   4   6        0.96        0.31      0.45 o
   3   4   6        8.93        9.08      0.64 o
   4   4   6       15.44       13.49      0.83 o
   5   4   6        3.34        2.14      0.78 o
   6   4   6        0.76        0.58      0.88 o
   7   4   6        7.78        8.36      1.02 o
   8   4   6       20.00       19.87      1.14 o
   9   4   6       10.90        9.90      1.09 o
  10   4   6        1.02        0.86      1.10 o
  11   4   6        2.83        3.05      1.36 o
  12   4   6        7.18        8.31      1.68 o
  13   4   6       42.82       47.03      2.19 o
  14   4   6       10.13       14.50      1.96 o
 -20   5   6       15.27       15.05      2.15 o
 -19   5   6       55.77       56.62      2.54 o
 -18   5   6       30.19       32.29      2.15 o
 -17   5   6       16.46       15.93      1.56 o
 -16   5   6        3.74        6.22      1.32 o
 -15   5   6       47.66       44.50      2.00 o
 -14   5   6        6.55        9.47      1.60 o
 -13   5   6       98.59       96.02      2.38 o
 -12   5   6       73.50       79.92      2.14 o
 -11   5   6      113.86      111.42      2.38 o
 -10   5   6       13.40       13.46      1.32 o
  -9   5   6       53.89       51.89      1.76 o
  -8   5   6        4.79        5.02      1.17 o
  -7   5   6      183.69      163.35      2.47 o
  -6   5   6      112.87       95.14      2.55 o
  -5   5   6        2.34        1.78      0.95 o
  -4   5   6       95.84      105.43      1.97 o
  -3   5   6       44.34       39.99      1.38 o
  -2   5   6      112.67      108.62      1.85 o
  -1   5   6       22.22       15.26      0.74 o
   0   5   6       73.74       65.56      1.09 o
   1   5   6      468.27      466.70      2.45 o
   2   5   6        0.04        0.69      0.76 o
   3   5   6        4.64        3.84      0.82 o
   4   5   6        2.31        2.95      0.98 o
   5   5   6        1.70        1.55      1.09 o
   6   5   6        1.66        1.94      1.14 o
   7   5   6      123.61      123.00      2.24 o
   8   5   6        3.31        4.35      1.34 o
   9   5   6       47.53       37.42      1.76 o
  10   5   6       14.75       15.66      1.63 o
  11   5   6       13.61       15.31      1.69 o
  12   5   6       10.21        9.04      1.96 o
  13   5   6        9.64        8.53      1.90 o
  14   5   6       60.13       68.42      2.90 o
 -19   6   6        0.02       -0.37      2.37 o
 -18   6   6       14.99       16.26      2.69 o
 -17   6   6       21.74       20.35      1.75 o
 -16   6   6        0.78        1.71      1.46 o
 -15   6   6       50.55       54.64      1.98 o
 -14   6   6       16.59       14.33      1.75 o
 -13   6   6       30.38       29.82      1.79 o
 -12   6   6       10.67       12.35      1.44 o
 -11   6   6       52.87       52.11      1.98 o
 -10   6   6        2.75        2.41      1.34 o
  -9   6   6        0.29        0.43      1.32 o
  -8   6   6       35.09       38.36      1.93 o
  -7   6   6       49.94       43.79      1.77 o
  -6   6   6       15.84       12.32      1.33 o
  -5   6   6       26.48       21.11      1.37 o
  -4   6   6       83.00       80.15      1.87 o
  -3   6   6        3.86        3.27      0.86 o
  -2   6   6        4.40        2.60      0.82 o
  -1   6   6       22.19       17.40      0.92 o
   0   6   6       33.18       27.19      1.00 o
   1   6   6       22.67       18.20      0.97 o
   2   6   6       35.88       28.55      1.26 o
   3   6   6       34.26       29.60      1.15 o
   4   6   6       18.04       15.33      1.06 o
   5   6   6       11.80       13.42      1.25 o
   6   6   6       47.40       46.21      1.70 o
   7   6   6        1.24        2.07      1.29 o
   8   6   6        6.02        5.41      1.46 o
   9   6   6        9.39        8.49      1.50 o
  10   6   6       44.74       46.45      2.01 o
  11   6   6       10.95       10.07      1.77 o
  12   6   6        1.14       -0.78      2.01 o
  13   6   6        2.54        5.35      3.34 o
 -18   7   6        9.98       10.25      2.58 o
 -17   7   6        2.50        3.49      1.96 o
 -16   7   6        0.10        0.86      1.75 o
 -15   7   6       11.64       11.28      1.95 o
 -14   7   6        0.03        1.62      1.76 o
 -13   7   6        7.21        5.52      1.61 o
 -12   7   6        1.61        2.67      1.55 o
 -11   7   6       48.62       52.65      2.71 o
 -10   7   6        7.57        5.93      1.52 o
  -9   7   6       29.76       28.26      1.73 o
  -8   7   6       27.26       23.79      1.62 o
  -7   7   6       48.95       43.40      1.87 o
  -6   7   6        8.71        5.24      1.23 o
  -5   7   6       24.88       25.79      1.77 o
  -4   7   6       13.22       14.59      1.48 o
  -3   7   6       32.90       32.43      1.40 o
  -2   7   6       62.64       61.52      1.65 o
  -1   7   6       44.38       38.00      1.64 o
   0   7   6       35.67       29.09      1.34 o
   1   7   6       11.85        9.93      0.95 o
   2   7   6        0.54       -0.32      0.92 o
   3   7   6       33.11       31.41      1.26 o
   4   7   6       51.09       53.28      1.47 o
   5   7   6        1.39        1.80      1.05 o
   6   7   6       13.68       16.08      1.47 o
   7   7   6       38.62       38.02      1.77 o
   8   7   6       37.50       35.21      1.82 o
   9   7   6        4.53        3.86      1.56 o
  10   7   6       33.94       36.61      2.04 o
  11   7   6       10.69       15.78      2.03 o
  12   7   6        0.71        2.72      3.41 o
 -17   8   6        8.00        4.63      3.26 o
 -16   8   6        3.48        6.49      1.95 o
 -15   8   6       26.77       26.04      2.30 o
 -14   8   6        4.24        5.65      1.82 o
 -13   8   6        0.04        2.03      1.77 o
 -12   8   6        0.88        0.53      1.82 o
 -11   8   6        2.84        3.91      1.91 o
 -10   8   6        0.04       -0.23      2.05 o
  -9   8   6        0.01       -0.06      1.84 o
  -8   8   6       12.83       12.70      2.13 o
  -7   8   6        2.84        3.07      1.93 o
  -6   8   6        4.91        7.04      1.88 o
  -5   8   6       36.62       39.76      2.52 o
  -4   8   6       27.70       23.91      1.71 o
  -3   8   6       19.30       21.60      1.46 o
  -2   8   6        1.20       -0.68      1.27 o
  -1   8   6        6.32        5.67      1.22 o
   0   8   6        0.83        0.59      1.15 o
   1   8   6        0.26        1.02      1.19 o
   2   8   6       26.87       27.99      1.56 o
   3   8   6        3.55        1.71      1.25 o
   4   8   6        2.48        2.40      1.11 o
   5   8   6        0.16        1.57      1.33 o
   6   8   6        5.64        6.66      1.71 o
   7   8   6       19.21       18.16      1.66 o
   8   8   6        0.47        2.15      1.55 o
   9   8   6       18.51       18.35      1.83 o
  10   8   6        1.33        3.69      2.16 o
  11   8   6        5.47        1.99      3.38 o
 -15   9   6       70.66       81.44      4.99 o
 -14   9   6        0.02        0.43      2.13 o
 -13   9   6       11.78       13.64      2.11 o
 -12   9   6        6.91        7.18      2.04 o
 -11   9   6        0.76        0.03      1.76 o
 -10   9   6        0.24        1.02      1.81 o
  -9   9   6        0.06        0.72      1.76 o
  -8   9   6       23.68       23.52      1.94 o
  -7   9   6        0.09       -0.47      3.10 o
  -6   9   6        0.93        1.01      2.57 o
  -5   9   6       39.99       35.50      2.15 o
  -4   9   6        0.01        1.08      1.50 o
  -3   9   6       33.29       30.54      2.03 o
  -2   9   6        8.01        9.75      1.72 o
  -1   9   6        4.47        3.20      1.31 o
   0   9   6        7.63        6.35      1.41 o
   1   9   6       10.78        9.18      1.48 o
   2   9   6        5.70        6.43      1.40 o
   3   9   6        6.46        8.34      1.47 o
   4   9   6       79.52       90.82      2.76 o
   5   9   6        0.02        0.64      1.75 o
   6   9   6        8.31        6.70      2.00 o
   7   9   6        0.55        1.92      2.01 o
   8   9   6       23.41       27.66      3.18 o
 -12  10   6       29.75       32.42      4.06 o
 -11  10   6       10.63       15.25      2.34 o
 -10  10   6       21.08       22.67      2.16 o
  -9  10   6        9.81       12.19      2.05 o
  -8  10   6       11.21       13.11      2.03 o
  -7  10   6        0.02       -0.06      1.68 o
  -6  10   6       10.23       10.51      1.78 o
  -5  10   6      106.87      114.98      2.68 o
  -4  10   6        2.66        4.50      1.58 o
  -3  10   6      150.38      153.23      3.36 o
  -2  10   6        5.95        9.43      1.59 o
  -1  10   6        6.46        4.92      1.46 o
   0  10   6        0.31       -1.07      1.82 o
   1  10   6        0.33        0.43      1.45 o
   2  10   6        7.20        8.03      1.55 o
   3  10   6        0.77        0.05      1.54 o
   4  10   6        6.22        5.25      1.97 o
   5  10   6        2.18        2.37      2.08 o
   6  10   6        5.57        6.00      2.70 o
  -8  11   6        7.72        5.48      2.64 o
  -7  11   6        0.33       -0.30      1.85 o
  -6  11   6        2.10        2.89      1.68 o
  -5  11   6        4.47        5.84      1.78 o
  -4  11   6        3.03        5.01      1.75 o
  -3  11   6       25.24       25.80      2.00 o
  -2  11   6        2.82        4.18      2.04 o
  -1  11   6        0.02        0.61      1.97 o
   0  11   6        0.10       -0.78      1.77 o
   1  11   6        0.04        1.21      1.93 o
   2  11   6        0.10        0.44      1.93 o
   3  11   6        0.90        2.85      3.32 o
   4  11   6        0.00        1.90      3.70 o
 -22   1   7        6.13        5.10      4.31 o
 -21   1   7       84.64       95.76      4.16 o
 -20   1   7       28.88       30.02      2.09 o
 -19   1   7       36.54       39.02      2.11 o
 -18   1   7        3.69        2.86      1.55 o
 -17   1   7       14.32       13.24      2.34 o
 -16   1   7        3.95        3.44      1.01 o
 -15   1   7       20.57       17.39      1.41 o
 -14   1   7       28.93       31.30      1.49 o
 -13   1   7       33.58       25.73      1.33 o
 -12   1   7       89.18       89.79      1.47 o
 -11   1   7      459.06      430.26      4.06 o
 -10   1   7        2.34        2.66      0.97 o
  -9   1   7      237.05      212.19      2.16 o
  -8   1   7      195.85      207.87      2.14 o
  -7   1   7       68.08       73.76      1.41 o
  -6   1   7      125.57      144.60      1.84 o
  -5   1   7        0.06        1.30      0.74 o
  -4   1   7      522.21      531.08      2.70 o
  -3   1   7       71.38       80.34      1.19 o
  -2   1   7      136.64      147.52      1.53 o
  -1   1   7      130.31      128.37      1.49 o
   0   1   7      357.55      379.13      2.78 o
   1   1   7      257.15      256.46      2.16 o
   2   1   7      127.09      120.32      1.65 o
   3   1   7      225.49      221.86      3.51 o
   4   1   7      817.57      778.16      3.59 o
   5   1   7       48.94       39.85      1.24 o
   6   1   7       24.10       17.84      1.38 o
   7   1   7       26.43       22.42      1.11 o
   8   1   7       46.61       41.96      1.41 o
   9   1   7        1.61        1.68      1.08 o
  10   1   7       30.87       34.20      1.52 o
  11   1   7       13.27       14.58      1.50 o
  12   1   7       22.74       21.84      1.89 o
  13   1   7       25.45       28.13      2.10 o
  14   1   7       14.16       15.44      2.34 o
  15   1   7       21.03       32.22      4.66 o
 -22   2   7       21.49       25.75      4.46 o
 -21   2   7        1.78        5.60      2.54 o
 -20   2   7       15.21       16.25      1.90 o
 -19   2   7        2.63        3.92      1.76 o
 -18   2   7        0.66       -0.20      1.49 o
 -17   2   7        0.20        0.89      1.23 o
 -16   2   7       14.31       14.68      1.28 o
 -15   2   7        1.50        1.32      1.10 o
 -14   2   7       85.09       70.69      1.96 o
 -13   2   7        1.85       -0.76      1.24 o
 -12   2   7       15.28        8.24      1.52 o
 -11   2   7      379.89      344.47      4.09 o
 -10   2   7      241.27      232.43      2.81 o
  -9   2   7       43.76       46.01      1.15 o
  -8   2   7        0.03       -0.25      1.07 o
  -7   2   7      849.68      809.68      8.33 o
  -6   2   7       39.76       35.24      1.09 o
  -5   2   7      926.73      870.81      8.57 o
  -4   2   7       58.38       53.65      1.33 o
  -3   2   7      177.86      194.19      1.47 o
  -2   2   7       95.76       90.43      1.09 o
  -1   2   7      105.73       99.73      1.17 o
   0   2   7      490.46      467.19      3.32 o
   1   2   7      273.55      260.06      1.85 o
   2   2   7       49.48       58.99      1.21 o
   3   2   7        0.14        0.09      0.62 o
   4   2   7      277.34      267.21      2.30 o
   5   2   7       64.98       68.44      1.46 o
   6   2   7      146.14      129.46      1.69 o
   7   2   7        4.10        4.24      1.01 o
   8   2   7       16.72       15.25      1.07 o
   9   2   7        2.32        2.96      1.17 o
  10   2   7       30.72       34.00      1.57 o
  11   2   7        7.57        9.30      1.48 o
  12   2   7       30.27       30.60      1.75 o
  13   2   7       11.70        8.42      1.81 o
  14   2   7        0.19        0.85      2.02 o
  15   2   7        5.17        9.56      4.01 o
 -21   3   7       41.81       49.57      4.52 o
 -20   3   7       10.73       11.71      2.45 o
 -19   3   7       54.08       56.33      2.35 o
 -18   3   7       45.88       46.44      1.85 o
 -17   3   7       13.26       12.25      1.39 o
 -16   3   7       34.66       32.79      1.55 o
 -15   3   7        0.92        0.66      1.19 o
 -14   3   7      100.40      110.47      2.14 o
 -13   3   7        1.05        0.48      1.03 o
 -12   3   7       35.55       34.59      1.26 o
 -11   3   7       10.27        9.43      0.98 o
 -10   3   7        4.39        5.64      0.87 o
  -9   3   7       11.30        8.97      1.19 o
  -8   3   7      161.85      159.98      1.61 o
  -7   3   7      158.17      136.76      1.52 o
  -6   3   7      164.92      159.93      2.14 o
  -5   3   7        6.38        7.78      0.41 o
  -4   3   7      340.48      376.06      2.56 o
  -3   3   7       62.48       63.36      0.86 o
  -2   3   7      349.62      360.35      2.05 o
  -1   3   7       81.73       60.94      1.03 o
   0   3   7       43.40       34.75      0.91 o
   1   3   7       87.25       78.58      1.13 o
   2   3   7       55.50       49.26      1.26 o
   3   3   7      167.40      164.22      2.28 o
   4   3   7        0.02        2.37      0.84 o
   5   3   7      138.86      140.88      2.29 o
   6   3   7       75.78       72.78      1.51 o
   7   3   7       90.41       81.52      1.68 o
   8   3   7        1.92        2.17      0.99 o
   9   3   7       21.28       19.33      1.21 o
  10   3   7        8.83        7.93      1.42 o
  11   3   7       16.41       15.15      1.56 o
  12   3   7        2.98        1.42      1.69 o
  13   3   7        0.29       -0.97      1.86 o
  14   3   7       11.68       12.51      2.62 o
 -20   4   7        2.49        2.29      1.85 o
 -19   4   7        1.00        0.64      1.77 o
 -18   4   7        2.90        2.03      1.66 o
 -17   4   7       38.26       35.65      1.68 o
 -16   4   7        0.12        1.36      1.28 o
 -15   4   7      136.73      132.52      2.75 o
 -14   4   7       50.71       46.37      1.92 o
 -13   4   7        9.43        6.62      1.45 o
 -12   4   7        0.66        0.66      1.33 o
 -11   4   7      254.47      252.66      3.17 o
 -10   4   7        3.86        3.11      1.22 o
  -9   4   7       27.93       24.20      1.30 o
  -8   4   7       31.30       34.50      1.47 o
  -7   4   7      270.33      246.13      2.95 o
  -6   4   7       41.16       51.16      1.57 o
  -5   4   7       59.61       55.33      1.59 o
  -4   4   7       53.48       49.61      1.56 o
  -3   4   7       96.67      109.14      1.18 o
  -2   4   7       41.80       55.04      1.09 o
  -1   4   7      200.02      181.09      1.68 o
   0   4   7      145.27      131.02      1.42 o
   1   4   7       85.37       90.56      1.70 o
   2   4   7        1.14        0.55      0.66 o
   3   4   7       13.33       14.50      1.06 o
   4   4   7       26.09       21.26      1.26 o
   5   4   7      117.41      124.08      2.14 o
   6   4   7       20.51       16.63      1.35 o
   7   4   7        0.09       -0.87      1.29 o
   8   4   7       20.94       21.49      1.60 o
   9   4   7       12.05        9.70      1.44 o
  10   4   7       62.34       61.94      2.14 o
  11   4   7        3.21        5.04      1.97 o
  12   4   7        0.09       -0.06      1.70 o
  13   4   7        0.18        1.57      2.25 o
 -20   5   7        1.27        0.14      2.46 o
 -19   5   7        2.27        3.03      1.92 o
 -18   5   7        8.92       13.99      2.38 o
 -17   5   7        1.29        2.03      1.41 o
 -16   5   7       18.55       18.54      1.83 o
 -15   5   7       75.56       75.60      2.47 o
 -14   5   7       12.44       15.21      1.67 o
 -13   5   7        6.73        6.19      1.53 o
 -12   5   7        0.03        0.72      1.65 o
 -11   5   7        0.43        0.75      1.26 o
 -10   5   7        0.71        0.51      1.26 o
  -9   5   7       29.37       26.27      1.55 o
  -8   5   7       74.17       68.27      1.89 o
  -7   5   7       53.90       44.67      1.69 o
  -6   5   7       24.27       18.32      1.29 o
  -5   5   7        0.02        0.85      1.09 o
  -4   5   7        6.67        9.38      1.22 o
  -3   5   7        3.88        4.81      1.01 o
  -2   5   7      127.92      125.32      1.92 o
  -1   5   7       68.65       55.14      1.64 o
   0   5   7        2.29        0.92      0.66 o
   1   5   7        3.13        2.22      0.67 o
   2   5   7       26.49       21.41      1.19 o
   3   5   7        0.06       -0.18      1.02 o
   4   5   7        1.38        1.50      1.08 o
   5   5   7       11.23       12.55      1.30 o
   6   5   7       29.22       31.81      1.53 o
   7   5   7        1.03        0.19      1.25 o
   8   5   7       13.77       13.80      1.56 o
   9   5   7        0.10       -0.48      1.39 o
  10   5   7       20.82       20.12      1.83 o
  11   5   7       20.44       21.34      1.86 o
  12   5   7        3.05        3.34      2.05 o
  13   5   7        0.60        2.00      3.45 o
 -19   6   7        0.70        0.53      2.44 o
 -18   6   7        0.03       -0.94      1.93 o
 -17   6   7       12.69       12.92      1.73 o
 -16   6   7        0.31        0.44      1.74 o
 -15   6   7       49.43       48.60      2.68 o
 -14   6   7        9.45       13.21      1.84 o
 -13   6   7       34.19       30.10      1.96 o
 -12   6   7        0.34        0.26      1.40 o
 -11   6   7        8.37        6.84      1.48 o
 -10   6   7        6.74        7.11      1.51 o
  -9   6   7       37.74       32.85      1.72 o
  -8   6   7       15.14       16.12      1.42 o
  -7   6   7        8.48       10.28      1.36 o
  -6   6   7       69.68       74.87      2.07 o
  -5   6   7        8.08        4.19      1.24 o
  -4   6   7        5.01        4.03      1.09 o
  -3   6   7       12.23       12.03      1.19 o
  -2   6   7       25.16       24.47      1.12 o
  -1   6   7       36.90       33.36      1.22 o
   0   6   7        0.02        0.33      1.09 o
   1   6   7        0.29        0.83      0.84 o
   2   6   7        6.13        6.54      0.96 o
   3   6   7       22.90       22.61      1.19 o
   4   6   7       15.81       17.09      1.42 o
   5   6   7       15.96       15.37      1.46 o
   6   6   7        3.56        3.04      1.26 o
   7   6   7        3.15        4.16      1.44 o
   8   6   7       31.91       35.18      1.88 o
   9   6   7        4.00        2.74      1.52 o
  10   6   7        6.54        5.04      1.68 o
  11   6   7        2.78        3.45      1.78 o
  12   6   7        0.03       -0.14      2.55 o
 -17   7   7        4.38        6.84      2.08 o
 -16   7   7        8.07        7.86      1.80 o
 -15   7   7      123.03      135.52      3.28 o
 -14   7   7        4.05        6.44      1.89 o
 -13   7   7       48.45       49.50      2.29 o
 -12   7   7       36.07       33.44      2.02 o
 -11   7   7        6.39        5.11      1.65 o
 -10   7   7       11.70       15.11      1.81 o
  -9   7   7       56.86       55.18      2.21 o
  -8   7   7       23.79       23.03      1.77 o
  -7   7   7        2.20        2.67      1.32 o
  -6   7   7        5.63        4.77      1.43 o
  -5   7   7       21.87       23.78      1.64 o
  -4   7   7       30.32       28.56      1.45 o
  -3   7   7        2.74        2.98      1.31 o
  -2   7   7        0.59       -0.50      1.18 o
  -1   7   7        0.00       -0.55      1.09 o
   0   7   7        1.00        1.16      1.18 o
   1   7   7       22.17       19.76      1.44 o
   2   7   7        5.11        6.27      1.28 o
   3   7   7       15.16       17.12      1.45 o
   4   7   7       37.07       39.16      1.45 o
   5   7   7       26.08       25.96      1.58 o
   6   7   7        1.89        2.05      1.46 o
   7   7   7       89.03       94.54      2.52 o
   8   7   7        8.72        9.61      1.67 o
   9   7   7       17.34       16.39      1.84 o
  10   7   7        4.87        5.05      1.85 o
  11   7   7       16.04       17.96      2.80 o
 -16   8   7        0.02        1.14      3.17 o
 -15   8   7       11.19       16.48      2.30 o
 -14   8   7        8.48       10.03      2.09 o
 -13   8   7       19.29       19.61      2.60 o
 -12   8   7       27.63       33.31      2.92 o
 -11   8   7       27.69       32.08      3.21 o
 -10   8   7       10.22       11.71      2.28 o
  -9   8   7        0.78        2.21      1.82 o
  -8   8   7       13.98       11.73      2.36 o
  -7   8   7        7.87       11.24      1.76 o
  -6   8   7        0.10        0.82      1.96 o
  -5   8   7       13.39       18.57      2.13 o
  -4   8   7        0.10        1.63      1.50 o
  -3   8   7        5.47        5.46      1.67 o
  -2   8   7       17.94       18.30      1.43 o
  -1   8   7        0.06       -0.14      1.30 o
   0   8   7        6.32        5.52      1.35 o
   1   8   7        0.91        1.02      1.23 o
   2   8   7        0.38        0.24      1.41 o
   3   8   7        4.19        3.43      1.46 o
   4   8   7        1.73        1.70      1.87 o
   5   8   7        4.42        2.72      1.94 o
   6   8   7        9.86        9.59      1.99 o
   7   8   7        0.50        1.28      2.60 o
   8   8   7        0.91       -0.09      2.04 o
   9   8   7        0.43        0.09      3.34 o
 -14   9   7        0.32        2.09      3.53 o
 -13   9   7       19.29       21.61      2.27 o
 -12   9   7       23.58       25.52      2.34 o
 -11   9   7       59.20       65.89      2.63 o
 -10   9   7        3.93        6.10      2.47 o
  -9   9   7       27.92       27.05      2.62 o
  -8   9   7       10.24        9.91      3.04 o
  -7   9   7        1.47        0.49      2.21 o
  -6   9   7        5.40        8.05      1.99 o
  -5   9   7       43.64       46.65      2.32 o
  -4   9   7        0.06        0.63      1.67 o
  -3   9   7        4.77        4.51      1.67 o
  -2   9   7        7.98        7.81      1.65 o
  -1   9   7        0.51        2.72      1.46 o
   0   9   7        3.89        4.61      1.41 o
   1   9   7        0.84        1.69      1.47 o
   2   9   7       13.89       15.89      1.62 o
   3   9   7        3.68        4.30      1.61 o
   4   9   7        2.97        2.40      1.88 o
   5   9   7        5.27        5.88      2.03 o
   6   9   7        0.79       -0.11      2.06 o
   7   9   7       24.27       23.48      2.91 o
 -10  10   7        1.61        1.32      2.11 o
  -9  10   7        6.90        7.34      1.94 o
  -8  10   7        8.37        6.98      1.71 o
  -7  10   7        6.01        7.80      1.77 o
  -6  10   7        0.08        0.36      1.66 o
  -5  10   7       16.59       14.38      1.78 o
  -4  10   7        0.00        2.37      2.04 o
  -3  10   7        2.30        2.89      1.93 o
  -2  10   7        1.70        1.31      1.85 o
  -1  10   7        3.61        4.02      1.84 o
   0  10   7       11.17       10.72      2.03 o
   1  10   7       14.24       15.56      1.80 o
   2  10   7        1.91        3.10      1.64 o
   3  10   7        2.21        5.29      2.04 o
   4  10   7        5.82        5.78      2.14 o
   5  10   7        2.50       -0.93      2.66 o
  -6  11   7        1.01        3.04      3.52 o
  -5  11   7       36.59       35.73      3.13 o
  -4  11   7        3.57        4.34      1.70 o
  -3  11   7        9.96        8.65      1.85 o
  -2  11   7       10.81        8.48      2.15 o
  -1  11   7        2.02        2.84      2.40 o
   0  11   7        0.00        0.75      2.31 o
   1  11   7        1.91        1.72      3.15 o
 -21   0   8       17.46       17.12      2.77 o
 -20   0   8        7.02        6.28      2.99 o
 -19   0   8       48.38       46.37      3.81 o
 -18   0   8       24.36       27.04      3.23 o
 -17   0   8        0.00       -0.96      2.73 o
 -16   0   8        8.78        9.77      2.79 o
 -15   0   8       24.06       21.49      2.67 o
 -14   0   8      116.21       91.58      3.98 o
 -13   0   8        0.35        1.80      1.17 o
 -12   0   8        1.46        4.53      1.20 o
 -11   0   8      486.44      462.07      6.61 o
 -10   0   8      172.59      169.96      2.81 o
  -9   0   8       30.11       22.83      1.77 o
  -8   0   8      168.04      179.55      3.65 o
  -7   0   8     2310.78     2255.43     11.86 o
  -6   0   8       46.54       48.04      2.45 o
  -5   0   8      562.08      543.93      6.17 o
  -4   0   8      314.73      331.06      3.34 o
  -3   0   8        0.62        1.45      1.02 o
  -2   0   8      231.15      208.74      2.79 o
  -1   0   8       58.35       40.07      2.90 o
   0   0   8      885.60      817.85      5.46 o
   1   0   8      275.02      264.73      3.41 o
   2   0   8       39.69       38.65      2.96 o
   3   0   8       24.99       18.99      1.62 o
   4   0   8       61.83       59.19      2.71 o
   5   0   8       33.20       33.38      1.95 o
   6   0   8        2.30        1.37      1.72 o
   7   0   8       18.52       16.99      2.03 o
   8   0   8       14.16       13.12      2.15 o
   9   0   8        1.67        1.16      2.03 o
  10   0   8       75.83       79.51      4.18 o
  11   0   8       11.00        9.95      3.83 o
  12   0   8       67.25       73.73      3.48 o
  13   0   8        4.17        0.70      2.59 o
 -21   1   8        0.20       -0.64      2.41 o
 -20   1   8        1.18        0.16      2.02 o
 -19   1   8        4.22        5.76      1.79 o
 -18   1   8        0.81        0.01      2.07 o
 -17   1   8        1.37        2.67      1.87 o
 -16   1   8       14.80       16.72      2.12 o
 -15   1   8        3.47        4.27      1.25 o
 -14   1   8        1.91        2.56      1.17 o
 -13   1   8        0.35        0.49      1.13 o
 -12   1   8        0.80        0.54      1.15 o
 -11   1   8       37.67       33.93      1.15 o
 -10   1   8        1.31        1.81      0.87 o
  -9   1   8        4.19        3.25      0.87 o
  -8   1   8        0.60       -0.31      0.89 o
  -7   1   8      162.23      147.26      2.74 o
  -6   1   8        2.44        1.36      0.93 o
  -5   1   8       14.51       11.74      0.80 o
  -4   1   8        0.11        0.14      0.62 o
  -3   1   8       13.04       12.17      0.80 o
  -2   1   8       31.90       24.99      0.96 o
  -1   1   8      126.05      105.06      1.53 o
   0   1   8        0.50        1.14      0.82 o
   1   1   8        0.11        0.19      0.87 o
   2   1   8      107.93       96.21      1.62 o
   3   1   8        0.12        0.47      0.93 o
   4   1   8       71.13       56.49      1.86 o
   5   1   8        2.94        2.37      1.08 o
   6   1   8       34.33       34.21      1.51 o
   7   1   8        2.44        2.15      1.10 o
   8   1   8        0.75        0.72      1.33 o
   9   1   8        3.58        3.94      1.67 o
  10   1   8       24.61       26.83      1.81 o
  11   1   8        3.32        5.27      1.69 o
  12   1   8       10.79       13.26      2.13 o
  13   1   8        0.14        0.41      2.01 o
 -21   2   8       11.81       17.05      3.67 o
 -20   2   8        1.93        2.23      1.84 o
 -19   2   8       53.13       53.56      2.39 o
 -18   2   8        2.07        1.10      1.70 o
 -17   2   8       24.23       24.66      1.82 o
 -16   2   8        3.64        3.66      1.22 o
 -15   2   8        7.24        6.95      1.64 o
 -14   2   8       16.87       12.02      1.41 o
 -13   2   8       14.86       14.46      1.40 o
 -12   2   8       51.29       54.36      2.19 o
 -11   2   8      148.74      153.61      3.05 o
 -10   2   8        0.23        0.49      1.19 o
  -9   2   8       44.01       40.54      1.23 o
  -8   2   8       76.99       78.23      1.52 o
  -7   2   8      324.05      299.67      3.78 o
  -6   2   8        4.07        4.39      0.69 o
  -5   2   8       18.99       19.60      0.80 o
  -4   2   8       43.02       38.89      0.89 o
  -3   2   8        0.48        0.42      0.56 o
  -2   2   8        1.99        0.48      0.59 o
  -1   2   8       33.15       24.69      0.83 o
   0   2   8      329.07      307.09      2.11 o
   1   2   8       26.37       31.01      0.96 o
   2   2   8        0.44        1.85      0.81 o
   3   2   8        0.02        0.89      1.28 o
   4   2   8       52.48       44.70      1.74 o
   5   2   8       40.57       41.42      2.39 o
   6   2   8        0.85        1.63      0.95 o
   7   2   8        4.52        3.39      1.08 o
   8   2   8       10.72       11.05      1.28 o
   9   2   8        0.07       -1.22      1.29 o
  10   2   8       16.07       17.99      1.56 o
  11   2   8        5.52        5.27      1.82 o
  12   2   8        8.90       10.39      2.09 o
  13   2   8        0.30        2.14      3.12 o
 -20   3   8       13.82       14.08      2.53 o
 -19   3   8        2.73        1.93      2.17 o
 -18   3   8        0.01        0.36      1.97 o
 -17   3   8        0.63       -0.27      1.54 o
 -16   3   8        2.06        3.12      1.49 o
 -15   3   8        3.21        1.14      1.46 o
 -14   3   8        1.33        0.59      1.70 o
 -13   3   8        0.20       -0.19      1.18 o
 -12   3   8        4.59        6.29      1.17 o
 -11   3   8       15.37       10.37      2.45 o
 -10   3   8        5.78        5.60      1.21 o
  -9   3   8        0.77        0.31      1.11 o
  -8   3   8        5.74        6.46      1.20 o
  -7   3   8      205.92      189.85      1.92 o
  -6   3   8        0.08        1.89      0.85 o
  -5   3   8        3.13        1.56      0.86 o
  -4   3   8       78.18       76.45      1.44 o
  -3   3   8       16.89       14.93      0.67 o
  -2   3   8       61.46       48.33      1.00 o
  -1   3   8      104.41       94.02      1.56 o
   0   3   8        3.63        1.80      0.70 o
   1   3   8        4.31        5.00      0.73 o
   2   3   8       40.64       36.44      1.30 o
   3   3   8      137.24      139.24      1.94 o
   4   3   8       54.81       44.44      1.78 o
   5   3   8       11.31       14.06      1.58 o
   6   3   8       10.63       11.22      1.37 o
   7   3   8        7.73        7.86      1.45 o
   8   3   8       12.69       16.60      1.52 o
   9   3   8        0.10       -0.22      1.76 o
  10   3   8       71.69       74.27      3.12 o
  11   3   8       20.08       27.65      2.29 o
  12   3   8        0.88       -0.34      2.02 o
 -20   4   8        7.25        7.34      4.41 o
 -19   4   8       28.65       28.35      2.17 o
 -18   4   8        4.62        3.89      1.74 o
 -17   4   8        9.69        9.54      1.74 o
 -16   4   8       20.80       19.92      1.82 o
 -15   4   8       21.08       20.99      1.85 o
 -14   4   8        7.63        6.88      1.46 o
 -13   4   8        7.63        6.79      1.56 o
 -12   4   8       22.38       20.67      1.65 o
 -11   4   8       27.11       22.50      1.53 o
 -10   4   8       57.09       58.19      1.91 o
  -9   4   8       16.81       11.70      1.33 o
  -8   4   8       12.45        9.30      1.34 o
  -7   4   8       35.96       31.06      2.42 o
  -6   4   8        0.01       -0.20      1.13 o
  -5   4   8       76.88       59.64      1.73 o
  -4   4   8        1.94        1.83      0.98 o
  -3   4   8       32.73       28.65      1.19 o
  -2   4   8        1.97        1.90      1.12 o
  -1   4   8        2.72        2.32      0.74 o
   0   4   8        0.84        1.11      0.72 o
   1   4   8       51.40       43.37      1.14 o
   2   4   8       12.27       11.90      1.10 o
   3   4   8        0.28        1.72      1.13 o
   4   4   8      296.72      299.92      3.16 o
   5   4   8        3.05        4.88      1.34 o
   6   4   8        8.59        7.72      1.36 o
   7   4   8        0.57        1.20      1.38 o
   8   4   8       26.85       24.36      1.74 o
   9   4   8        0.72        1.97      1.54 o
  10   4   8        3.63        5.15      1.61 o
  11   4   8        8.17        9.52      2.17 o
  12   4   8        0.21       -0.61      2.41 o
 -20   5   8       14.29       14.33      3.69 o
 -19   5   8        3.84        3.51      2.05 o
 -18   5   8        7.24        8.72      1.97 o
 -17   5   8        4.06        5.92      1.57 o
 -16   5   8       18.78       15.75      1.88 o
 -15   5   8       24.98       27.02      1.97 o
 -14   5   8       32.29       31.13      2.01 o
 -13   5   8        0.57        0.37      1.61 o
 -12   5   8        0.66        0.12      1.45 o
 -11   5   8        3.12        3.68      1.47 o
 -10   5   8        0.92        1.39      1.35 o
  -9   5   8        1.95        2.67      1.28 o
  -8   5   8        2.87        3.88      1.29 o
  -7   5   8        7.40        6.12      1.28 o
  -6   5   8        0.29       -0.51      1.19 o
  -5   5   8       19.67       23.31      1.50 o
  -4   5   8      141.42      142.83      2.21 o
  -3   5   8        0.70        1.00      0.96 o
  -2   5   8        2.88        2.02      0.99 o
  -1   5   8        0.11        0.53      0.97 o
   0   5   8        0.15       -0.28      1.04 o
   1   5   8       29.80       27.49      1.81 o
   2   5   8       49.05       46.47      1.47 o
   3   5   8      304.59      323.83      4.09 o
   4   5   8        4.15        9.40      1.33 o
   5   5   8       89.07       89.20      3.06 o
   6   5   8       27.02       25.93      1.70 o
   7   5   8       45.13       44.07      1.90 o
   8   5   8       11.21       12.32      1.57 o
   9   5   8        8.10        7.96      1.64 o
  10   5   8       34.49       37.72      2.12 o
  11   5   8       14.45       21.25      2.65 o
 -18   6   8        6.97        5.22      2.02 o
 -17   6   8       37.16       40.49      2.68 o
 -16   6   8        2.95        7.04      2.02 o
 -15   6   8       86.12       80.86      2.81 o
 -14   6   8        0.92        4.37      1.80 o
 -13   6   8        0.05       -0.14      1.74 o
 -12   6   8       28.55       29.02      2.01 o
 -11   6   8      165.45      169.79      3.19 o
 -10   6   8        2.82        4.11      1.59 o
  -9   6   8        3.95        4.65      1.44 o
  -8   6   8       34.07       29.64      1.69 o
  -7   6   8        7.49        9.72      1.43 o
  -6   6   8        2.97        1.88      1.38 o
  -5   6   8        0.74        0.99      1.21 o
  -4   6   8       19.35       20.89      1.38 o
  -3   6   8       70.19       67.68      1.78 o
  -2   6   8       50.96       48.04      1.56 o
  -1   6   8       26.36       25.62      1.54 o
   0   6   8       35.45       36.82      1.57 o
   1   6   8       53.51       52.69      1.81 o
   2   6   8        5.56        7.32      1.73 o
   3   6   8       23.11       24.89      2.02 o
   4   6   8       41.03       41.36      2.30 o
   5   6   8        6.12        5.18      1.39 o
   6   6   8        8.82        7.54      1.52 o
   7   6   8        1.43        1.98      1.55 o
   8   6   8        3.05        2.92      1.60 o
   9   6   8        0.11       -1.06      1.63 o
  10   6   8        2.53        5.15      2.11 o
  11   6   8       16.12       16.50      3.74 o
 -17   7   8        1.66        5.67      2.48 o
 -16   7   8        1.13        2.73      2.04 o
 -15   7   8        7.24        7.59      2.07 o
 -14   7   8        8.33        8.01      1.91 o
 -13   7   8        0.48        0.94      1.81 o
 -12   7   8        7.78       10.13      1.97 o
 -11   7   8       11.25       14.00      1.80 o
 -10   7   8        0.84        0.60      1.62 o
  -9   7   8       23.77       21.61      1.86 o
  -8   7   8        1.00        2.95      1.60 o
  -7   7   8        4.26        3.85      1.45 o
  -6   7   8        0.00       -0.18      1.30 o
  -5   7   8        1.96        3.63      1.22 o
  -4   7   8        1.87        2.37      1.15 o
  -3   7   8        0.00        0.63      1.18 o
  -2   7   8        6.54        6.53      1.56 o
  -1   7   8        0.10        1.54      1.33 o
   0   7   8        3.36        3.83      1.32 o
   1   7   8        3.46        4.50      1.43 o
   2   7   8        0.86        2.73      1.31 o
   3   7   8       21.23       22.78      2.18 o
   4   7   8        3.41        5.01      1.94 o
   5   7   8        7.52        8.12      1.87 o
   6   7   8        1.11        0.60      2.03 o
   7   7   8        0.58        1.86      2.00 o
   8   7   8        0.29       -1.97      1.97 o
   9   7   8        0.65       -1.49      3.63 o
 -15   8   8       29.39       31.80      3.09 o
 -14   8   8        1.63        4.40      2.55 o
 -13   8   8       10.99       13.72      2.55 o
 -12   8   8       18.80       19.40      2.04 o
 -11   8   8       69.50       72.13      2.73 o
 -10   8   8       11.10       13.09      1.92 o
  -9   8   8       20.81       20.46      1.93 o
  -8   8   8       22.24       21.10      2.24 o
  -7   8   8        0.44        0.64      2.03 o
  -6   8   8        0.73        0.74      1.70 o
  -5   8   8        1.73        1.27      1.73 o
  -4   8   8       10.99       14.09      1.80 o
  -3   8   8        8.02        6.99      1.75 o
  -2   8   8        0.63        0.68      1.59 o
  -1   8   8       14.32       12.27      1.57 o
   0   8   8        5.79        7.60      1.57 o
   1   8   8       43.87       46.66      1.93 o
   2   8   8        0.21        1.13      1.48 o
   3   8   8       28.93       29.79      2.24 o
   4   8   8        5.96        5.85      2.17 o
   5   8   8        0.30       -0.67      2.39 o
   6   8   8        4.91        4.97      2.14 o
   7   8   8        1.43        2.55      2.56 o
   8   8   8        2.37        0.30      3.63 o
 -12   9   8        0.11        0.23      2.52 o
 -11   9   8        6.22        5.98      2.55 o
 -10   9   8        0.47        0.36      2.53 o
  -9   9   8       17.97       13.82      2.47 o
  -8   9   8        0.01        1.74      1.87 o
  -7   9   8        0.01        0.67      2.27 o
  -6   9   8        6.63        4.38      1.91 o
  -5   9   8        2.18        2.87      2.00 o
  -4   9   8        6.89        5.82      2.02 o
  -3   9   8        0.09       -0.51      1.99 o
  -2   9   8        6.51       10.03      2.02 o
  -1   9   8        2.22        3.12      1.56 o
   0   9   8        9.72       11.84      1.69 o
   1   9   8        4.29        7.79      1.64 o
   2   9   8        9.66       10.27      1.73 o
   3   9   8        8.53       12.12      2.29 o
   4   9   8        2.08        5.34      2.19 o
   5   9   8       10.35       11.63      2.71 o
  -9  10   8       30.05       33.36      4.55 o
  -8  10   8        0.02        1.17      2.07 o
  -7  10   8       22.86       30.84      2.51 o
  -6  10   8       13.25       18.29      2.39 o
  -5  10   8        1.06        1.92      2.11 o
  -4  10   8        1.64        1.85      1.94 o
  -3  10   8        0.12        1.08      2.65 o
  -2  10   8       30.07       38.63      3.39 o
  -1  10   8        6.06        6.39      2.05 o
   0  10   8        0.03       -0.54      2.03 o
   1  10   8       23.61       26.76      2.85 o
   2  10   8        6.75       10.28      2.70 o
   3  10   8       12.16       16.76      4.29 o
 -21   1   9       17.78       19.43      2.72 o
 -20   1   9        4.25        3.34      1.85 o
 -19   1   9       91.24       95.94      2.84 o
 -18   1   9        4.05        5.28      2.09 o
 -17   1   9        2.75        1.71      2.16 o
 -16   1   9       29.53       31.83      2.42 o
 -15   1   9       49.03       50.62      2.55 o
 -14   1   9       19.19       21.76      1.56 o
 -13   1   9        0.32        0.62      1.28 o
 -12   1   9      218.04      224.68      3.04 o
 -11   1   9       43.90       45.08      1.73 o
 -10   1   9       27.57       25.15      1.24 o
  -9   1   9      222.68      205.66      3.49 o
  -8   1   9       26.80       24.93      1.28 o
  -7   1   9      283.28      277.23      2.86 o
  -6   1   9        0.83        1.86      0.83 o
  -5   1   9      198.73      180.62      1.98 o
  -4   1   9       23.40       18.80      0.88 o
  -3   1   9        6.55        8.04      0.81 o
  -2   1   9      459.24      427.34      2.62 o
  -1   1   9       99.39       88.96      1.58 o
   0   1   9      180.88      167.27      2.05 o
   1   1   9       18.56       20.01      1.11 o
   2   1   9        9.08        8.46      0.89 o
   3   1   9       29.34       25.38      1.27 o
   4   1   9       61.51       64.24      2.12 o
   5   1   9        0.50        0.79      1.41 o
   6   1   9       35.41       33.86      1.95 o
   7   1   9       13.94       10.47      2.13 o
   8   1   9       50.00       52.12      3.09 o
   9   1   9        0.00        0.18      1.76 o
  10   1   9       90.03       91.73      3.64 o
  11   1   9       59.43       65.86      3.55 o
 -21   2   9        4.10        4.26      3.37 o
 -20   2   9        0.96        0.35      2.28 o
 -19   2   9        2.89        3.16      2.84 o
 -18   2   9       30.31       28.42      2.66 o
 -17   2   9        7.84        5.83      2.07 o
 -16   2   9        9.55        7.98      2.00 o
 -15   2   9        1.05        1.54      1.44 o
 -14   2   9       50.50       42.82      1.90 o
 -13   2   9        2.45        4.36      1.42 o
 -12   2   9        3.23        5.22      1.65 o
 -11   2   9       82.80       81.65      2.51 o
 -10   2   9       63.73       60.62      2.32 o
  -9   2   9       15.03       18.86      1.68 o
  -8   2   9       50.32       54.86      1.52 o
  -7   2   9      507.03      508.09      5.57 o
  -6   2   9        2.45        4.81      1.07 o
  -5   2   9       20.67       13.16      1.03 o
  -4   2   9       41.85       43.89      1.26 o
  -3   2   9        4.37        3.55      0.92 o
  -2   2   9        0.25        1.07      0.94 o
  -1   2   9        4.12        3.85      0.95 o
   0   2   9       75.71       71.64      1.56 o
   1   2   9       51.21       42.77      1.33 o
   2   2   9       22.93       23.39      1.53 o
   3   2   9       21.19       17.18      1.49 o
   4   2   9       64.66       64.10      2.15 o
   5   2   9        0.17        0.52      1.35 o
   6   2   9       23.09       22.86      1.53 o
   7   2   9        1.10        0.76      1.61 o
   8   2   9       21.13       19.36      3.00 o
   9   2   9        0.66        2.65      2.20 o
  10   2   9       15.46       18.46      2.60 o
  11   2   9        5.15        8.56      2.76 o
 -20   3   9        0.98        0.16      2.35 o
 -19   3   9        9.77        8.75      2.33 o
 -18   3   9        0.18        2.29      2.27 o
 -17   3   9       27.50       29.00      2.03 o
 -16   3   9       17.55       16.73      1.84 o
 -15   3   9       69.30       68.04      2.34 o
 -14   3   9        0.25        1.75      1.85 o
 -13   3   9       16.91       17.30      2.49 o
 -12   3   9       38.17       38.33      2.22 o
 -11   3   9       37.09       36.54      2.32 o
 -10   3   9        4.62        5.89      1.56 o
  -9   3   9       25.45       21.08      2.18 o
  -8   3   9       50.98       42.50      2.96 o
  -7   3   9       25.54       27.96      1.44 o
  -6   3   9        0.78        0.62      0.95 o
  -5   3   9       10.92        9.19      1.00 o
  -4   3   9        0.44        0.20      0.89 o
  -3   3   9      105.46      110.14      1.83 o
  -2   3   9       94.18       85.83      1.68 o
  -1   3   9        0.10        0.82      0.90 o
   0   3   9       13.86       11.46      0.90 o
   1   3   9       61.31       61.00      2.98 o
   2   3   9      197.32      198.67      2.47 o
   3   3   9      120.73      130.15      2.22 o
   4   3   9       78.75       78.70      2.21 o
   5   3   9       13.75       13.89      1.49 o
   6   3   9       29.78       28.12      1.88 o
   7   3   9        0.22       -1.18      1.64 o
   8   3   9        6.37        6.06      1.72 o
   9   3   9        7.06        8.54      2.32 o
  10   3   9       42.91       44.41      2.97 o
  11   3   9       17.58       16.35      3.72 o
 -19   4   9        9.64        8.83      2.51 o
 -18   4   9        4.33        4.22      1.83 o
 -17   4   9       12.24       15.76      1.93 o
 -16   4   9        0.50       -0.54      1.83 o
 -15   4   9        8.15        7.31      2.14 o
 -14   4   9        4.04        1.55      1.95 o
 -13   4   9       50.47       46.09      2.51 o
 -12   4   9       73.46       76.16      2.78 o
 -11   4   9       98.78      103.56      2.49 o
 -10   4   9        0.01       -0.55      1.38 o
  -9   4   9        1.94        2.29      1.33 o
  -8   4   9       43.47       49.99      1.85 o
  -7   4   9        5.16        3.47      2.10 o
  -6   4   9       36.69       41.74      6.37 o
  -5   4   9        1.72        1.56      1.17 o
  -4   4   9       29.17       30.67      1.38 o
  -3   4   9        2.02        1.57      1.23 o
  -2   4   9       45.40       43.38      3.01 o
  -1   4   9        1.01        1.72      1.12 o
   0   4   9      105.77      104.29      3.03 o
   1   4   9       18.95       21.28      2.27 o
   2   4   9       44.15       45.45      1.80 o
   3   4   9        3.26        4.34      1.42 o
   4   4   9        7.68        6.10      1.50 o
   5   4   9        5.88        5.58      1.41 o
   6   4   9        2.76        3.69      1.42 o
   7   4   9        3.58        1.96      1.47 o
   8   4   9        1.94        2.61      1.56 o
   9   4   9        0.90        1.99      1.69 o
  10   4   9        4.16        4.26      2.14 o
  11   4   9        7.00        6.23      3.51 o
 -19   5   9        1.33        1.73      2.28 o
 -18   5   9        1.69        0.59      1.96 o
 -17   5   9       23.40       24.98      2.07 o
 -16   5   9        3.35        6.74      2.39 o
 -15   5   9        9.25       10.51      1.90 o
 -14   5   9        6.40        5.74      1.67 o
 -13   5   9        2.03        2.99      1.59 o
 -12   5   9       16.13       16.97      1.82 o
 -11   5   9        3.20        3.04      1.42 o
 -10   5   9        0.57        1.12      1.46 o
  -9   5   9       56.94       58.68      2.07 o
  -8   5   9       79.57       82.20      2.31 o
  -7   5   9        0.81        1.70      1.43 o
  -6   5   9        1.38        2.03      1.15 o
  -5   5   9        3.95        3.99      1.15 o
  -4   5   9       27.27       28.32      1.43 o
  -3   5   9       30.86       28.43      1.58 o
  -2   5   9        0.87        0.74      1.27 o
  -1   5   9        2.93        1.25      1.96 o
   0   5   9       10.16       12.23      2.05 o
   1   5   9       13.88       15.44      4.08 o
   2   5   9       20.50       20.28      2.44 o
   3   5   9        0.06        2.92      1.76 o
   4   5   9       88.64       83.40      2.77 o
   5   5   9        0.83        2.40      1.78 o
   6   5   9        3.72        3.99      1.50 o
   7   5   9       11.74       13.11      1.67 o
   8   5   9        0.73        1.92      1.59 o
   9   5   9        3.96        6.25      1.78 o
  10   5   9        2.32        2.13      3.19 o
 -18   6   9        3.32        2.13      2.40 o
 -17   6   9        3.27        2.73      2.44 o
 -16   6   9        0.76       -1.28      1.89 o
 -15   6   9       17.76       17.29      2.24 o
 -14   6   9       12.35       11.91      1.98 o
 -13   6   9       10.51        8.67      1.87 o
 -12   6   9       55.15       60.47      2.40 o
 -11   6   9        4.87        8.49      1.77 o
 -10   6   9       22.92       21.62      1.82 o
  -9   6   9        1.16        3.33      1.57 o
  -8   6   9        5.98        5.40      1.50 o
  -7   6   9       11.53       12.14      1.71 o
  -6   6   9       57.45       61.57      1.88 o
  -5   6   9       16.09       14.62      1.40 o
  -4   6   9       26.74       27.79      1.54 o
  -3   6   9       16.75       14.69      1.43 o
  -2   6   9        5.21        2.05      1.21 o
  -1   6   9        2.54        2.17      1.81 o
   0   6   9        5.17        6.02      2.09 o
   1   6   9        0.55        4.35      2.33 o
   2   6   9        1.88        1.84      1.80 o
   3   6   9        3.04        2.83      1.70 o
   4   6   9       40.00       37.70      2.40 o
   5   6   9        2.94        1.49      1.88 o
   6   6   9        2.07        0.90      2.01 o
   7   6   9        1.32        2.42      1.97 o
   8   6   9        0.50        0.13      2.28 o
 -16   7   9        2.90        5.24      3.18 o
 -15   7   9        0.00       -1.52      2.48 o
 -14   7   9        8.37        7.90      2.03 o
 -13   7   9       24.35       23.92      2.20 o
 -12   7   9       29.07       32.58      2.25 o
 -11   7   9       24.44       22.06      2.08 o
 -10   7   9        9.11       10.16      1.93 o
  -9   7   9       19.42       17.48      1.98 o
  -8   7   9       19.25       19.68      1.91 o
  -7   7   9        0.13        1.14      1.54 o
  -6   7   9       16.70       16.47      1.58 o
  -5   7   9        4.10        4.45      1.38 o
  -4   7   9       27.02       26.48      1.63 o
  -3   7   9        0.01       -0.82      1.27 o
  -2   7   9       12.41       13.26      1.88 o
  -1   7   9       11.87       11.82      1.83 o
   0   7   9       19.37       24.03      2.66 o
   1   7   9      118.32      122.07      3.63 o
   2   7   9        4.02        4.89      2.12 o
   3   7   9       65.76       60.03      2.56 o
   4   7   9       34.91       40.25      2.61 o
   5   7   9        5.94        5.04      2.04 o
   6   7   9        7.04        7.24      2.22 o
   7   7   9       14.67       13.89      3.92 o
 -14   8   9        4.08        3.15      3.11 o
 -13   8   9        1.13        3.19      2.09 o
 -12   8   9        0.01        2.74      1.98 o
 -11   8   9        6.99        5.77      2.06 o
 -10   8   9        4.68        8.04      1.96 o
  -9   8   9       23.85       25.63      2.15 o
  -8   8   9        1.56        1.21      1.94 o
  -7   8   9       43.62       45.48      2.31 o
  -6   8   9       14.72       15.32      2.13 o
  -5   8   9        1.40        0.09      1.71 o
  -4   8   9       21.81       19.82      2.09 o
  -3   8   9       42.96       43.49      2.51 o
  -2   8   9       30.28       36.17      2.40 o
  -1   8   9        0.17        1.49      1.83 o
   0   8   9        1.00        2.08      1.94 o
   1   8   9        0.38        0.64      2.06 o
   2   8   9       33.25       41.55      2.39 o
   3   8   9        3.10        5.77      2.18 o
   4   8   9        2.43        1.90      2.13 o
   5   8   9        0.05       -0.01      2.72 o
 -10   9   9       20.32       20.29      2.77 o
  -9   9   9       27.91       30.56      2.52 o
  -8   9   9        0.89        2.92      2.17 o
  -7   9   9        0.13        0.06      1.93 o
  -6   9   9        7.66        8.54      2.16 o
  -5   9   9        2.59        0.61      1.95 o
  -4   9   9        2.53        3.42      1.98 o
  -3   9   9        2.23        2.45      1.93 o
  -2   9   9        7.88        9.87      2.19 o
  -1   9   9       28.20       30.34      2.42 o
   0   9   9        5.03        7.46      2.11 o
   1   9   9       28.57       30.89      2.38 o
   2   9   9       17.32       23.91      2.98 o
   3   9   9       10.35        9.83      4.38 o
  -2  10   9        7.46        8.80      3.35 o
  -1  10   9        0.27       -0.51      3.57 o
 -20   0  10        9.45       12.36      3.75 o
 -19   0  10       48.60       60.52      4.55 o
 -18   0  10       58.92       59.76      4.59 o
 -17   0  10        0.14        0.90      2.88 o
 -16   0  10        0.36       -0.11      3.11 o
 -15   0  10        0.31       -0.87      2.56 o
 -14   0  10      106.17       97.91      4.40 o
 -13   0  10       42.45       44.69      3.66 o
 -12   0  10       24.92       30.53      3.26 o
 -11   0  10        0.23        0.85      1.35 o
 -10   0  10       11.14       10.04      1.52 o
  -9   0  10       22.63       14.82      1.50 o
  -8   0  10       91.47       97.25      4.01 o
  -7   0  10      106.64       93.33      3.17 o
  -6   0  10       41.02       46.88      1.83 o
  -5   0  10        1.57        3.04      1.25 o
  -4   0  10       25.62       19.02      1.78 o
  -3   0  10        0.97        1.66      1.33 o
  -2   0  10      248.91      246.81      5.77 o
  -1   0  10        0.58        0.95      1.34 o
   0   0  10        2.70        2.19      1.39 o
   1   0  10       11.61        9.51      1.58 o
   2   0  10        0.15        0.00      1.51 o
   3   0  10       48.33       49.84      2.37 o
   4   0  10       20.50       21.15      1.92 o
   5   0  10        2.13        1.72      3.03 o
   6   0  10      107.06      112.26      5.07 o
   7   0  10        6.53        7.33      3.38 o
   8   0  10       29.81       32.65      4.22 o
   9   0  10        2.01        2.54      3.29 o
 -20   1  10        0.57        1.13      3.53 o
 -19   1  10       12.46       13.29      2.46 o
 -18   1  10        8.67        9.67      2.42 o
 -17   1  10        1.76        5.19      2.43 o
 -16   1  10       31.44       29.15      2.51 o
 -15   1  10        0.90        0.66      1.92 o
 -14   1  10        4.31        5.58      1.78 o
 -13   1  10        8.75        9.06      1.43 o
 -12   1  10       43.51       42.06      1.84 o
 -11   1  10       21.10       20.15      1.57 o
 -10   1  10        5.00        4.69      1.52 o
  -9   1  10       16.07       13.12      1.22 o
  -8   1  10        4.24        2.75      1.13 o
  -7   1  10        0.03        0.23      0.80 o
  -6   1  10        5.27        4.60      0.85 o
  -5   1  10       31.64       26.48      1.05 o
  -4   1  10       11.02        9.05      0.87 o
  -3   1  10       21.21       15.39      1.14 o
  -2   1  10       33.01       31.86      1.32 o
  -1   1  10        0.00        0.50      1.00 o
   0   1  10       23.20       18.83      1.23 o
   1   1  10       16.64       14.76      1.16 o
   2   1  10        0.04       -0.06      1.26 o
   3   1  10       23.09       24.37      1.74 o
   4   1  10       14.15       13.35      1.63 o
   5   1  10        4.21        5.77      1.74 o
   6   1  10       24.71       24.99      2.04 o
   7   1  10        1.46        1.54      2.05 o
   8   1  10        2.30        4.45      2.03 o
   9   1  10        0.92        0.54      2.51 o
  10   1  10        3.48        8.73      3.39 o
 -20   2  10        2.30        1.53      3.39 o
 -19   2  10        1.36        3.08      2.41 o
 -18   2  10        5.91        7.78      2.36 o
 -17   2  10        9.02        9.34      2.33 o
 -16   2  10        3.37        4.70      2.07 o
 -15   2  10        9.88        7.18      2.08 o
 -14   2  10        5.71        7.10      1.62 o
 -13   2  10       48.48       46.97      2.02 o
 -12   2  10        6.45        9.67      1.76 o
 -11   2  10        0.83        2.61      1.69 o
 -10   2  10        1.39        1.28      1.54 o
  -9   2  10      179.15      171.29      3.38 o
  -8   2  10       54.36       60.03      1.72 o
  -7   2  10       18.27       19.99      1.30 o
  -6   2  10      115.86      127.34      1.95 o
  -5   2  10        5.87        4.71      1.04 o
  -4   2  10      108.66      108.16      1.87 o
  -3   2  10        1.82        0.61      1.02 o
  -2   2  10      174.21      169.98      2.25 o
  -1   2  10        4.84        6.82      1.10 o
   0   2  10        1.17        1.49      1.02 o
   1   2  10       11.96       11.10      1.48 o
   2   2  10        0.02        1.06      1.39 o
   3   2  10        1.68        3.35      1.48 o
   4   2  10        0.10        0.12      1.28 o
   5   2  10        1.28        1.68      1.41 o
   6   2  10       13.03       16.71      1.66 o
   7   2  10        0.56        0.10      1.74 o
   8   2  10       20.41       20.67      2.55 o
   9   2  10        4.57        6.61      2.37 o
  10   2  10       39.60       46.61      4.52 o
 -19   3  10       52.34       55.71      4.40 o
 -18   3  10        3.95        4.09      2.38 o
 -17   3  10        0.30        0.76      2.21 o
 -16   3  10       45.84       45.42      2.17 o
 -15   3  10        8.14        5.79      1.74 o
 -14   3  10       58.65       57.88      2.72 o
 -13   3  10        1.64        3.30      1.92 o
 -12   3  10      213.02      222.07      4.12 o
 -11   3  10       64.29       69.69      2.78 o
 -10   3  10       14.20       13.33      1.94 o
  -9   3  10        0.11        1.80      1.73 o
  -8   3  10        7.17        5.01      1.75 o
  -7   3  10        0.22        0.21      1.60 o
  -6   3  10        1.22        1.07      0.98 o
  -5   3  10       85.48       82.09      1.71 o
  -4   3  10        7.80        5.67      1.05 o
  -3   3  10        0.05        0.39      1.01 o
  -2   3  10      110.82      105.80      1.91 o
  -1   3  10        2.07        2.58      1.05 o
   0   3  10        6.21        5.49      1.48 o
   1   3  10        7.14        8.96      1.56 o
   2   3  10       33.93       32.00      1.92 o
   3   3  10       13.38       15.62      1.42 o
   4   3  10        9.47       10.70      1.66 o
   5   3  10        7.36        5.58      1.68 o
   6   3  10       21.21       19.47      1.93 o
   7   3  10        0.06       -0.81      1.80 o
   8   3  10        2.55        1.97      1.91 o
   9   3  10        0.86       -0.23      2.98 o
  10   3  10        0.44       -1.36      3.38 o
 -19   4  10       19.00       25.30      3.85 o
 -18   4  10        0.05        1.26      3.72 o
 -17   4  10       18.08       16.47      2.14 o
 -16   4  10        7.67        5.60      1.82 o
 -15   4  10        2.79        2.71      2.17 o
 -14   4  10       40.32       43.96      2.80 o
 -13   4  10        1.42        2.21      1.93 o
 -12   4  10       34.51       37.77      5.29 o
 -11   4  10        9.70        9.19      2.05 o
 -10   4  10       58.72       51.70      2.58 o
  -9   4  10      135.68      143.49      3.52 o
  -8   4  10        0.09        0.93      1.61 o
  -7   4  10       93.80       94.03      2.87 o
  -6   4  10      105.06      113.47      3.13 o
  -5   4  10        9.37        9.48      1.51 o
  -4   4  10       38.34       37.75      1.42 o
  -3   4  10        1.39        2.78      1.07 o
  -2   4  10        9.45        7.92      1.37 o
  -1   4  10        0.00        0.97      1.75 o
   0   4  10        3.39        3.92      1.85 o
   1   4  10        2.93        4.46      2.00 o
   2   4  10       29.03       28.87      2.56 o
   3   4  10        0.01        2.51      2.23 o
   4   4  10        2.87        1.34      2.26 o
   5   4  10        0.26        0.92      2.79 o
   6   4  10        2.01       -0.35      2.28 o
   7   4  10        0.64       -0.02      2.19 o
   8   4  10        3.89        3.65      2.70 o
 -18   5  10        7.45        9.63      2.55 o
 -17   5  10        7.88        6.29      1.97 o
 -16   5  10        1.27        1.34      3.07 o
 -15   5  10       11.64        8.61      2.93 o
 -14   5  10       73.54       74.61      3.33 o
 -13   5  10       42.65       42.78      4.04 o
 -12   5  10      123.05      126.95      5.69 o
 -11   5  10       29.90       28.76      2.47 o
 -10   5  10        0.64        1.36      2.01 o
  -9   5  10        2.23        2.74      1.89 o
  -8   5  10       13.03       13.40      2.07 o
  -7   5  10        0.61       -0.02      1.58 o
  -6   5  10        6.35        7.52      1.71 o
  -5   5  10       48.08       42.95      1.99 o
  -4   5  10        3.28        3.92      1.44 o
  -3   5  10       48.13       50.25      2.20 o
  -2   5  10       48.17       43.91      2.77 o
  -1   5  10       30.55       36.79      2.66 o
   0   5  10       12.59       16.04      2.95 o
   1   5  10       93.36       99.09      3.90 o
   2   5  10       67.69       60.79      3.08 o
   3   5  10       10.63       11.60      2.47 o
   4   5  10        0.31        0.71      2.24 o
   5   5  10        0.70        1.95      3.61 o
   6   5  10        2.32        1.27      2.30 o
   7   5  10        0.01        0.77      2.49 o
 -17   6  10        2.52        5.14      3.50 o
 -16   6  10        0.00       -1.04      3.59 o
 -15   6  10       11.73       12.71      2.15 o
 -14   6  10       21.59       21.97      2.15 o
 -13   6  10       30.90       33.73      2.33 o
 -12   6  10        0.00        1.49      1.69 o
 -11   6  10        0.80        2.65      1.84 o
 -10   6  10       56.68       61.29      2.41 o
  -9   6  10       19.41       22.15      1.89 o
  -8   6  10       30.48       34.46      2.06 o
  -7   6  10       10.90       10.62      1.57 o
  -6   6  10        0.06        0.03      1.39 o
  -5   6  10        0.78        0.44      1.66 o
  -4   6  10       56.90       61.03      2.33 o
  -3   6  10        8.67        8.11      2.42 o
  -2   6  10       36.44       37.34      2.78 o
  -1   6  10       33.40       35.64      2.79 o
   0   6  10        0.33        0.09      2.16 o
   1   6  10        0.00        1.98      2.51 o
   2   6  10      177.73      194.61      6.21 o
   3   6  10       13.57       14.47      2.78 o
   4   6  10        3.96        3.83      2.35 o
   5   6  10        0.48        1.58      2.48 o
   6   6  10        0.17       -0.27      2.52 o
 -14   7  10       14.00       14.62      2.14 o
 -13   7  10        0.40        2.43      1.94 o
 -12   7  10       10.39       12.62      2.11 o
 -11   7  10       11.63       13.66      2.11 o
 -10   7  10        4.88        7.81      1.98 o
  -9   7  10       44.36       47.46      2.48 o
  -8   7  10       60.75       61.79      2.18 o
  -7   7  10        2.05        1.76      1.64 o
  -6   7  10        0.58        0.92      1.55 o
  -5   7  10       36.04       33.89      1.80 o
  -4   7  10       33.96       37.26      2.26 o
  -3   7  10        3.81        3.14      2.54 o
  -2   7  10       13.46       14.90      2.77 o
  -1   7  10       19.99       22.55      2.71 o
   0   7  10       10.84       13.12      2.58 o
   1   7  10        0.01        4.28      2.59 o
   2   7  10        1.42        4.19      3.23 o
   3   7  10        0.86        3.12      2.77 o
   4   7  10       36.24       39.60      3.27 o
 -12   8  10        3.86        2.87      3.86 o
 -11   8  10        8.75        8.44      2.12 o
 -10   8  10       25.71       32.48      2.41 o
  -9   8  10       22.79       24.67      2.00 o
  -8   8  10        4.54        5.27      1.77 o
  -7   8  10        4.35        4.13      1.67 o
  -6   8  10        8.77        7.57      2.21 o
  -5   8  10        5.86        7.31      2.11 o
  -4   8  10       41.61       42.28      2.62 o
  -3   8  10        1.95        0.98      1.97 o
  -2   8  10       31.35       32.18      3.10 o
  -1   8  10       13.26        9.91      2.77 o
   0   8  10       23.45       27.70      3.42 o
   1   8  10        3.28       10.09      3.03 o
  -6   9  10        0.06       -0.03      3.60 o
  -5   9  10        9.73       10.31      3.53 o
  -4   9  10       19.11       23.02      3.93 o
  -3   9  10        0.29        0.86      3.40 o
  -2   9  10        5.87        4.05      3.09 o
 -18   1  11       24.81       26.46      2.78 o
 -17   1  11        6.91        9.19      2.51 o
 -16   1  11       78.45       80.11      3.36 o
 -15   1  11        0.21       -1.59      2.24 o
 -14   1  11        6.59        6.63      2.19 o
 -13   1  11        0.07        2.13      2.03 o
 -12   1  11      100.50      108.34      3.84 o
 -11   1  11        2.46        3.65      1.47 o
 -10   1  11       20.27       20.36      1.76 o
  -9   1  11      134.31      132.77      3.51 o
  -8   1  11        2.91        1.84      1.04 o
  -7   1  11       22.49       22.52      1.29 o
  -6   1  11        3.90        2.44      1.05 o
  -5   1  11        3.45        2.89      1.06 o
  -4   1  11        0.18        0.42      1.05 o
  -3   1  11       16.57       11.71      1.21 o
  -2   1  11        5.03        4.76      1.15 o
  -1   1  11        8.31        8.94      1.23 o
   0   1  11        0.50       -0.11      1.44 o
   1   1  11       33.64       30.55      1.78 o
   2   1  11       17.74       17.12      1.76 o
   3   1  11      129.71      146.28      3.07 o
   4   1  11       17.56       20.39      1.92 o
   5   1  11        0.33       -0.51      1.77 o
   6   1  11       23.03       22.96      2.58 o
   7   1  11        1.92        2.07      1.88 o
   8   1  11       25.61       29.21      4.01 o
 -18   2  11        7.49        7.24      2.48 o
 -17   2  11        0.83        4.12      2.51 o
 -16   2  11        2.53        2.16      2.28 o
 -15   2  11        1.45        1.49      2.36 o
 -14   2  11      121.87      123.91      4.86 o
 -13   2  11       13.44       15.26      1.77 o
 -12   2  11       53.55       56.98      2.56 o
 -11   2  11        0.22       -0.19      1.85 o
 -10   2  11       14.11       12.51      2.24 o
  -9   2  11       11.02       13.87      2.44 o
  -8   2  11       16.82       14.26      1.58 o
  -7   2  11        2.52        1.84      1.46 o
  -6   2  11        5.64        5.58      1.10 o
  -5   2  11       24.66       26.58      1.39 o
  -4   2  11       13.08       11.90      1.25 o
  -3   2  11        9.77       10.07      1.20 o
  -2   2  11       94.05       93.65      1.95 o
  -1   2  11        1.63        3.68      1.45 o
   0   2  11        0.16       -0.59      1.44 o
   1   2  11        2.36        1.58      1.49 o
   2   2  11        6.58        8.43      1.69 o
   3   2  11        1.50        0.83      1.72 o
   4   2  11        0.09       -1.51      1.84 o
   5   2  11        1.47        0.99      1.46 o
   6   2  11       22.73       23.68      2.83 o
   7   2  11        8.13       11.54      2.97 o
   8   2  11        1.59        3.50      3.12 o
 -18   3  11        9.08        7.80      3.87 o
 -17   3  11        0.18        3.09      3.12 o
 -16   3  11       10.33       10.32      2.58 o
 -15   3  11        1.85        2.13      1.80 o
 -14   3  11       20.96       23.58      2.07 o
 -13   3  11       23.98       24.59      2.29 o
 -12   3  11        6.03        2.67      2.00 o
 -11   3  11       35.51       34.25      2.45 o
 -10   3  11        0.11        2.58      1.90 o
  -9   3  11       97.76       98.01      3.13 o
  -8   3  11       29.71       29.02      1.88 o
  -7   3  11        1.66        2.26      1.48 o
  -6   3  11        6.67        8.98      1.59 o
  -5   3  11        0.07        0.57      1.38 o
  -4   3  11        4.38        3.44      1.17 o
  -3   3  11        1.55        1.37      1.18 o
  -2   3  11       31.28       32.31      2.07 o
  -1   3  11       83.25       84.66      2.38 o
   0   3  11       17.50       17.31      1.80 o
   1   3  11        8.44        6.49      1.70 o
   2   3  11        4.23        5.31      1.77 o
   3   3  11       10.46       12.04      2.43 o
   4   3  11       12.10        8.89      2.42 o
   5   3  11        0.06       -1.15      2.16 o
   6   3  11        1.31        0.88      2.31 o
   7   3  11        1.17       -1.56      3.23 o
 -17   4  11        0.47       -0.78      3.49 o
 -16   4  11        0.04        1.93      1.84 o
 -15   4  11       14.87       13.52      2.34 o
 -14   4  11       52.18       56.97      3.11 o
 -13   4  11       47.26       43.66      2.84 o
 -12   4  11       17.24       14.82      2.49 o
 -11   4  11       27.84       25.75      2.57 o
 -10   4  11       46.83       49.51      2.72 o
  -9   4  11      153.05      161.83      3.90 o
  -8   4  11       65.24       60.45      2.28 o
  -7   4  11       19.49       19.00      1.84 o
  -6   4  11       34.19       30.56      1.93 o
  -5   4  11        7.08        6.00      1.60 o
  -4   4  11      118.45      122.18      2.72 o
  -3   4  11        5.46        7.12      1.62 o
  -2   4  11      142.38      152.25      3.87 o
  -1   4  11       27.04       29.27      2.59 o
   0   4  11       11.14       13.66      2.31 o
   1   4  11        8.01        6.99      2.32 o
   2   4  11       56.67       60.43      3.06 o
   3   4  11        2.28       -0.58      2.38 o
   4   4  11        0.09       -0.34      2.34 o
   5   4  11        0.32       -0.27      3.68 o
   6   4  11        3.23        4.65      3.39 o
 -16   5  11        0.35        2.44      3.35 o
 -15   5  11        0.05        1.32      2.34 o
 -14   5  11        0.04       -1.36      2.21 o
 -13   5  11        1.90        0.09      2.36 o
 -12   5  11        5.83        6.10      2.36 o
 -11   5  11        9.07        7.58      2.29 o
 -10   5  11       20.22       24.69      2.68 o
  -9   5  11        0.13        0.50      2.18 o
  -8   5  11       69.90       67.11      2.47 o
  -7   5  11        0.04        0.68      1.65 o
  -6   5  11        0.61        0.70      1.77 o
  -5   5  11        4.51        4.78      1.62 o
  -4   5  11        5.63        5.75      1.72 o
  -3   5  11        6.50        6.52      2.40 o
  -2   5  11        6.73        6.03      2.33 o
  -1   5  11       50.30       55.47      2.97 o
   0   5  11       16.38       17.32      2.64 o
   1   5  11        5.75        8.58      2.47 o
   2   5  11       40.30       50.70      7.57 o
   3   5  11        0.29        3.43      2.47 o
   4   5  11        0.10        0.95      2.64 o
   5   5  11        1.10        2.31      3.41 o
 -15   6  11        1.92        3.36      3.58 o
 -14   6  11        2.52        5.74      2.91 o
 -13   6  11       11.10       10.37      2.46 o
 -12   6  11       13.40       16.11      3.05 o
 -11   6  11       38.08       39.71      5.68 o
 -10   6  11        8.78       12.53      2.68 o
  -9   6  11      137.76      147.44      3.48 o
  -8   6  11        2.47        3.40      1.95 o
  -7   6  11       10.69       10.62      1.92 o
  -6   6  11       51.11       53.62      2.40 o
  -5   6  11        8.63        9.90      3.56 o
  -4   6  11       46.51       43.99      3.04 o
  -3   6  11        0.16       -0.91      2.30 o
  -2   6  11       56.83       59.61      3.39 o
  -1   6  11        2.29        3.15      2.68 o
   0   6  11       38.01       42.23      3.05 o
   1   6  11        1.35        6.38      2.65 o
   2   6  11        5.66        7.98      2.31 o
   3   6  11        0.00        1.84      2.51 o
 -12   7  11        0.68        2.22      2.44 o
 -11   7  11        0.78       -0.30      2.54 o
 -10   7  11       10.79       10.43      2.14 o
  -9   7  11        4.21        4.45      2.04 o
  -8   7  11       23.08       27.56      2.30 o
  -7   7  11        0.20        1.57      2.00 o
  -6   7  11        0.44        1.70      2.83 o
  -5   7  11       10.96        9.73      2.85 o
  -4   7  11       10.71       12.89      2.87 o
  -3   7  11       10.32        6.56      2.70 o
  -2   7  11        5.74        6.16      2.72 o
  -1   7  11        0.88        1.82      2.60 o
   0   7  11       87.71      103.07      4.00 o
   1   7  11       15.60       22.38      4.82 o
 -10   8  11        6.49        3.49      3.68 o
  -9   8  11        1.45        6.37      3.83 o
  -8   8  11       37.79       44.71      4.28 o
  -7   8  11        2.46        2.81      3.39 o
  -6   8  11        0.98        2.15      4.04 o
  -5   8  11        0.09       -1.40      3.60 o
  -4   8  11        9.81        8.08      3.91 o
 -17   0  12        0.47        4.01      3.54 o
 -16   0  12        2.83        2.63      3.47 o
 -15   0  12        7.29        8.11      3.54 o
 -14   0  12      109.69      117.81      5.59 o
 -13   0  12        0.77        1.80      3.23 o
 -12   0  12       46.56       52.12      3.87 o
 -11   0  12       28.46       29.30      3.81 o
 -10   0  12        2.12        3.21      2.62 o
  -9   0  12       25.39       27.01      2.16 o
  -8   0  12        0.42        0.68      1.82 o
  -7   0  12       79.95       94.92      5.18 o
  -6   0  12       22.63       28.22      2.22 o
  -5   0  12       64.83       63.26      2.61 o
  -4   0  12        0.09       -0.84      1.72 o
  -3   0  12        9.59       11.50      1.92 o
  -2   0  12       34.41       33.65      2.33 o
  -1   0  12       15.90       23.23      3.26 o
   0   0  12       12.11       11.60      3.06 o
   1   0  12        2.74        5.61      3.35 o
   2   0  12       18.17       19.15      3.64 o
   3   0  12        3.31        3.25      3.04 o
   4   0  12        1.55       -1.69      3.39 o
   5   0  12        1.66        2.95      3.83 o
 -17   1  12        1.68       -0.79      3.65 o
 -16   1  12        0.21        0.31      2.43 o
 -15   1  12        0.02       -0.53      2.17 o
 -14   1  12       14.56       13.51      2.38 o
 -13   1  12        1.41        1.78      2.30 o
 -12   1  12        4.39        3.03      2.18 o
 -11   1  12        9.69       10.75      1.73 o
 -10   1  12        4.91        5.68      1.59 o
  -9   1  12       13.04       14.42      1.75 o
  -8   1  12       18.38       15.92      2.07 o
  -7   1  12        7.50        8.27      1.53 o
  -6   1  12        4.78        4.82      1.45 o
  -5   1  12        8.62        7.63      1.52 o
  -4   1  12        0.42       -0.70      1.38 o
  -3   1  12        0.14        0.83      1.46 o
  -2   1  12        1.34        2.82      1.50 o
  -1   1  12       85.65       90.79      3.17 o
   0   1  12        0.61        0.43      2.19 o
   1   1  12       10.25        7.98      2.22 o
   2   1  12       21.83       24.47      2.76 o
   3   1  12        8.85       13.76      2.43 o
   4   1  12        9.21       11.55      2.76 o
   5   1  12        0.60        1.07      2.29 o
 -16   2  12        0.67        2.97      2.52 o
 -15   2  12        0.77       -0.34      2.39 o
 -14   2  12       15.34       21.06      2.51 o
 -13   2  12        1.67        1.83      2.12 o
 -12   2  12       26.36       29.13      2.81 o
 -11   2  12        1.60        0.51      1.95 o
 -10   2  12        7.97       10.01      1.70 o
  -9   2  12       14.36       13.47      1.74 o
  -8   2  12        0.59        0.64      1.61 o
  -7   2  12       25.41       29.00      1.84 o
  -6   2  12        0.17        1.51      1.50 o
  -5   2  12        0.92        0.90      1.23 o
  -4   2  12        0.43       -0.57      1.24 o
  -3   2  12        1.16        0.99      1.26 o
  -2   2  12       12.50       14.42      1.76 o
  -1   2  12        7.81       11.01      1.71 o
   0   2  12       29.57       32.05      2.17 o
   1   2  12       33.40       34.03      2.17 o
   2   2  12       22.92       23.02      2.40 o
   3   2  12        1.89        1.04      1.91 o
   4   2  12        1.36        1.65      1.85 o
 -16   3  12        0.18        0.40      3.20 o
 -15   3  12        8.39        9.66      2.65 o
 -14   3  12       28.59       30.05      2.94 o
 -13   3  12        1.73        2.21      2.11 o
 -12   3  12        0.25       -0.06      1.99 o
 -11   3  12        1.96        1.94      2.72 o
 -10   3  12       28.69       33.15      2.12 o
  -9   3  12       76.69       78.05      3.11 o
  -8   3  12       49.99       48.26      2.19 o
  -7   3  12        0.86        0.38      1.66 o
  -6   3  12        0.14       -0.06      1.69 o
  -5   3  12       13.38       13.06      1.73 o
  -4   3  12       30.19       27.25      1.86 o
  -3   3  12        0.08       -0.23      1.58 o
  -2   3  12       44.79       50.84      2.25 o
  -1   3  12       71.13       76.95      2.55 o
   0   3  12       28.68       32.73      2.17 o
   1   3  12        5.60        4.71      1.82 o
   2   3  12       21.92       23.84      2.75 o
   3   3  12       35.94       44.64      3.12 o
   4   3  12        0.65        0.86      3.30 o
   5   3  12        9.72       13.28      3.65 o
 -15   4  12        0.15       -0.19      2.62 o
 -14   4  12        6.08        4.62      2.45 o
 -13   4  12        0.13       -1.67      2.31 o
 -12   4  12       11.44       11.86      2.51 o
 -11   4  12        0.22        0.14      2.05 o
 -10   4  12        3.81        6.78      1.87 o
  -9   4  12       32.12       30.82      2.13 o
  -8   4  12        8.69        9.17      1.85 o
  -7   4  12        0.45       -1.13      1.82 o
  -6   4  12       13.05       13.99      1.84 o
  -5   4  12        6.32        6.96      1.71 o
  -4   4  12        2.95        0.82      2.26 o
  -3   4  12       14.93       12.07      2.44 o
  -2   4  12        0.05        1.08      2.92 o
  -1   4  12        0.77        1.33      2.20 o
   0   4  12       47.77       57.18      3.21 o
   1   4  12       25.02       29.00      3.70 o
   2   4  12        2.41        2.94      2.43 o
   3   4  12        0.09        0.99      2.33 o
   4   4  12        4.26        6.37      3.80 o
 -15   5  12       29.69       33.17      4.26 o
 -14   5  12       14.56       14.64      3.64 o
 -12   5  12       22.49       25.37      5.73 o
 -11   5  12       63.55       58.96      3.23 o
 -10   5  12        9.12        7.39      2.03 o
  -9   5  12       57.96       60.70      2.74 o
  -8   5  12        9.13       10.76      2.05 o
  -7   5  12        7.86        6.61      1.97 o
  -6   5  12        3.30        2.79      1.80 o
  -5   5  12        5.48        3.22      4.84 o
  -4   5  12       49.39       48.51      3.21 o
  -3   5  12        4.21        2.95      2.43 o
  -2   5  12      121.62      135.28      7.10 o
  -1   5  12        6.56        7.97      2.68 o
   0   5  12       52.70       58.03      3.37 o
   1   5  12        0.49       -1.06      2.60 o
   2   5  12        6.62        6.65      3.46 o
 -12   6  12        6.78        9.26      2.73 o
 -11   6  12       40.68       49.85      2.65 o
 -10   6  12       23.35       25.51      2.42 o
  -9   6  12       26.55       31.33      2.44 o
  -8   6  12       81.31       80.18      2.93 o
  -7   6  12        0.07       -0.41      2.03 o
  -6   6  12        6.06        1.62      2.52 o
  -5   6  12        0.99        1.22      2.72 o
  -4   6  12       31.82       35.13      3.19 o
  -3   6  12        1.38        3.16      2.53 o
  -2   6  12        1.59        3.11      2.63 o
  -1   6  12        2.82        6.21      2.86 o
   0   6  12        9.63       16.56      4.37 o
 -10   7  12        5.99        2.16      3.71 o
  -9   7  12       14.86       15.49      3.99 o
  -6   7  12        5.76        5.16      4.38 o
  -5   7  12       15.81       14.61      4.52 o
 -14   1  13      111.88      113.95      3.91 o
 -13   1  13        0.57       -1.17      2.63 o
 -12   1  13        2.94        2.79      2.26 o
 -11   1  13       10.68       10.42      2.43 o
 -10   1  13        0.45       -1.21      2.08 o
  -9   1  13       31.24       36.42      2.13 o
  -8   1  13       73.86       74.68      3.33 o
  -7   1  13        0.69        0.43      1.75 o
  -6   1  13        1.01        3.29      2.00 o
  -5   1  13       33.07       33.67      2.00 o
  -4   1  13       10.44       10.76      1.76 o
  -3   1  13       18.01       20.45      2.41 o
  -2   1  13       59.77       67.13      3.13 o
  -1   1  13       83.78       90.87      3.51 o
   0   1  13       18.21       17.91      3.73 o
   1   1  13        3.82        4.93      2.38 o
   2   1  13        2.87        4.50      2.51 o
 -14   2  13        1.20        2.11      2.67 o
 -13   2  13        2.42        3.43      2.69 o
 -12   2  13       16.53       18.44      2.76 o
 -11   2  13       12.05       11.89      1.91 o
 -10   2  13       29.92       34.65      4.50 o
  -9   2  13       14.34       15.13      2.40 o
  -8   2  13        0.19       -0.43      2.14 o
  -7   2  13       80.57       86.17      3.28 o
  -6   2  13       34.14       36.99      2.69 o
  -5   2  13       31.13       30.44      2.55 o
  -4   2  13        7.09        3.29      3.04 o
  -3   2  13        6.75        4.89      2.35 o
  -2   2  13        4.67        7.72      2.33 o
  -1   2  13       21.95       24.94      2.79 o
   0   2  13        5.91        6.81      2.40 o
   1   2  13        3.00        2.32      2.52 o
   2   2  13        1.55       -0.30      3.74 o
 -13   3  13        0.00        1.94      2.50 o
 -12   3  13       36.32       41.19      2.39 o
 -11   3  13        7.96        5.32      1.90 o
 -10   3  13        9.81       11.43      1.91 o
  -9   3  13        1.36        1.93      2.28 o
  -8   3  13        8.83        8.29      1.85 o
  -7   3  13        8.50        8.45      1.81 o
  -6   3  13        4.13        4.61      1.78 o
  -5   3  13        0.92       -1.08      3.03 o
  -4   3  13       13.56       12.44      2.44 o
  -3   3  13        2.87        3.15      2.57 o
  -2   3  13       58.43       61.70      3.05 o
  -1   3  13       22.52       24.82      2.19 o
   0   3  13        6.23        6.87      2.06 o
 -13   4  13        0.33       -1.71      3.36 o
 -12   4  13        5.05        8.65      2.00 o
 -11   4  13        1.25        1.64      2.07 o
 -10   4  13        2.50        1.32      1.96 o
  -9   4  13        1.41       -1.05      2.43 o
  -8   4  13        7.13        5.21      1.99 o
  -7   4  13       15.72       12.53      2.01 o
  -6   4  13        6.05        3.51      3.46 o
  -5   4  13       15.96       16.32      2.68 o
  -4   4  13        9.15        4.03      2.54 o
  -3   4  13        2.40        1.45      2.35 o
  -2   4  13       12.88       16.03      3.24 o
  -1   4  13        2.26        4.29      2.33 o
   0   4  13        0.02       -1.29      3.33 o
   1   4  13        9.37        7.44      3.86 o
 -12   5  13       10.15       13.97      3.77 o
 -11   5  13        0.30        2.36      2.74 o
 -10   5  13       40.28       48.53      2.66 o
  -9   5  13        0.88        1.85      2.06 o
  -8   5  13        0.82        1.05      2.01 o
  -7   5  13        0.01       -1.36      2.49 o
  -6   5  13        4.10        3.18      2.59 o
  -5   5  13        0.17       -0.81      2.64 o
  -4   5  13        0.29       -1.07      2.54 o
  -3   5  13        0.04        1.67      3.52 o
  -2   5  13       13.97       15.87      4.19 o
  -1   5  13        6.41        5.47      3.96 o
 -11   0  14        0.81        1.89      3.70 o
 -10   0  14       36.21       38.02      4.28 o
  -9   0  14        5.35        5.13      3.54 o
  -8   0  14        5.99        8.24      3.24 o
  -7   0  14      118.91      128.44      5.59 o
  -6   0  14       52.74       54.65      4.35 o
  -5   0  14       14.47       15.02      2.47 o
  -4   0  14       39.03       44.73      4.15 o
  -3   0  14        1.28        2.43      3.43 o
  -2   0  14       54.78       65.59      4.72 o
  -1   0  14       91.46      100.77      5.38 o
 -11   1  14       10.04       10.23      2.66 o
 -10   1  14        0.37       -0.01      2.41 o
  -9   1  14        1.18        1.08      2.29 o
  -8   1  14        5.31        6.88      2.45 o
  -7   1  14        0.19        1.05      1.90 o
  -6   1  14        3.00        3.84      1.93 o
  -5   1  14        0.46       -1.23      2.30 o
  -4   1  14        2.09        0.91      2.29 o
  -3   1  14       26.93       28.36      2.78 o
  -2   1  14        0.44        2.01      2.36 o
  -1   1  14       23.24       32.58      4.16 o
 -11   2  14        2.38        2.40      3.84 o
 -10   2  14        1.10        1.45      2.30 o
  -9   2  14        3.36        1.48      2.01 o
  -8   2  14        0.55        0.19      2.30 o
  -7   2  14        7.60        7.68      2.36 o
  -6   2  14        8.90        8.47      3.41 o
  -5   2  14        6.33        3.23      3.28 o
  -4   2  14       21.31       23.14      3.74 o
  -3   2  14        0.27        5.14      3.52 o
 -10   3  14        1.53        2.75      3.52 o
  -9   3  14        2.42       -1.41      2.32 o
  -8   3  14        5.08        2.48      2.28 o
  -7   3  14        0.09       -1.98      3.49 o
  -9   4  14        1.85       -0.52      3.36 o
 
